# Supplementary material for: Inflammation-associated enterotypes, host genotype, cage and inter-individual effects drive gut microbiota variation in common laboratory mice
Source: Genome Biol. 2013 Jan 24;14(1):R4. doi: 10.1186/gb-2013-14-1-r4 (PMC4053703; doi:10.1186/gb-2013-14-1-r4)
Supplement: Additional file 3 — Table S1 - distribution of enterotypes among genotypes and cages. Distribution of enterotypes among (a) genotypes and (b) cages. Enterotype 1 and 2 are labeled as ET1 and ET2, respectively. [file gb-2013-14-1-r4-S3.XLSX]

## Sheet: Sheet1
Additional file 3 Table S1: Distribution of enterotypes in investigated genotypes(A) and cages (B) Enterotype 1 and 2 is labeled as ET1 and ET2, respectively.
A)
genotype	B6	BALB_C	FVB	NOD	SWISS
high-richness (ET1)	15	7	10	10	6
low-richness (ET2)	5	3	0	0	4
B)
cage	A	B	C	D	E	F	G	H	I	J
high-richness (ET1)	5	5	4	6	6	3	5	5	4	5
low-richness (ET2)	1	1	2	0	0	3	1	1	2	1
