# Supplementary material for: Inflammation-associated enterotypes, host genotype, cage and inter-individual effects drive gut microbiota variation in common laboratory mice
Source: Genome Biol. 2013 Jan 24;14(1):R4. doi: 10.1186/gb-2013-14-1-r4 (PMC4053703; doi:10.1186/gb-2013-14-1-r4)
Supplement: Additional file 4 — Table S2 - optimal clustering numbers of the total dataset. (a) The optimal number of clusters obtained by Silhouette index/Calinski-Harabasz (CH) score. (b) The actual observed CH score. (c) The observed maximum Silhouette index. This is repeated at five taxonomic levels using four different distance methods. Note that Unifrac distance can only be measured at the OTU level. [file gb-2013-14-1-r4-S4.XLSX]

## Sheet: Sheet1
Additional file 4 Table S2: Optimal clustering numbers of the total dataset. (A) gives the optimal number of clusters obtained by Silhouette index / Calinski-Harabasz (CH) score. (B) is the actual observed CH score, (C) shows the observed maximum Silhouette index. This is repeated at 5 taxonomic levels using 5 different distance methods. Note that Unifrac distance can only be measured at OTU leve…
A: optimal cluster number
Level	Bray	JS	Eucl	Unweighted Unifrac	Weighted Unifrac
Phylum	17/2	4/2	17/2
Class	4/2	2/2	5/2
Family	2/2	2/2	3/2
Genus	2/2	2/2	3/2
OTU	2/2	2/2	2/2	2/2	2/2
Level	Bray	JS	Eucl	Unweighted Unifrac	Weighted Unifrac
Phylum	277.7	208.7	270
Class	250	162.6	247
Family	104.1	84.77	102
Genus	99.94	92.83	94.5
OTU	15.2	23.1	20.8	6.6	21
Level	Bray	JS	Eucl	Unweighted Unifrac	Weighted Unifrac
Phylum	0.689	0.825	0.69
Class	0.667	0.79	0.68
Family	0.605	0.7739	0.61
Genus	0.61	0.78	0.613
OTU	0.3559	0.495	0.451	0.34	0.669
