# Supplementary material for: Inflammation-associated enterotypes, host genotype, cage and inter-individual effects drive gut microbiota variation in common laboratory mice
Source: Genome Biol. 2013 Jan 24;14(1):R4. doi: 10.1186/gb-2013-14-1-r4 (PMC4053703; doi:10.1186/gb-2013-14-1-r4)
Supplement: Additional file 5 — Table S3 - comparison of optimal cluster number under differing clustering methods as well as optimal cluster number scores. All data are calculated at the genus level, using Jensen-Shannon distance. Abbrevations: CH, Calinski-Harabasz pseudo F-statistic; SIL, Silhouette internal cluster optimality criterion; BHG, Baker and Hubert Gamma; DB, Davies-Bouldin's index. [file gb-2013-14-1-r4-S5.XLSX]

## Sheet: Sheet1
Additional file 5 Supplementary Table S3: Comparison of optimal cluster number under differing clustering methods as well as optimal cluster number scores. All data are calculated on genus level, using Jensen-Shannon distance. Abbrevations: CH=Calinski−Harabasz pseudo F−statistic; SIL=Silhouette internal cluster optimality criterion; BHG=Baker & Hubert Gamma;DB=Davies-Bouldin's index
Clustering	Cluster quality method	Optimal Cluster number	Optimal Cluster number score
pam	CH	2	92.83
pam	SIL	2	0.78
kmeans	CH	2	80.52
kmeans	SIL	2	0.78
complete	CH	2	80.52
complete	SIL	2	0.78
average	CH	2	80.52
average	SIL	2	0.78
single	CH	2	80.52
single	SIL	2	0.78
ward	CH	2	80.52
ward	SIL	2	0.78
pam	BHG	2	0.987
pam	DB	2	1.35
