# Supplementary material for: Inflammation-associated enterotypes, host genotype, cage and inter-individual effects drive gut microbiota variation in common laboratory mice
Source: Genome Biol. 2013 Jan 24;14(1):R4. doi: 10.1186/gb-2013-14-1-r4 (PMC4053703; doi:10.1186/gb-2013-14-1-r4)
Supplement: Additional file 6 — Table S4 - 10% of the taxonomy was either resampled or the samples were jackniffed to 54 samples. This was repeated 500 times under 5 clustering conditions using pam clustering and the taxonomic level as indicated. The optimal cluster number in these 500 resamplings is shown in the tables. Abbrevations: CH, Calinski-Harabasz pseudo F-statistic; SIL, Silhouette internal cluster. [file gb-2013-14-1-r4-S6.XLSX]

## Sheet: Sheet1
Additonal file 6 Supplementary Table S4: 10% of the taxonomy was either resampled or the samples were jackniffed to 54 samples. This was repeated 500 times under 5 clustering conditions using pam clustering and the taxonomic level as indicated. The optimal cluster number in these 500 resamplings is shown in the tables. Abbrevations: CH=Calinski−Harabasz pseudo F−statistic; SIL=Silhouette internal…
90% taxonomy resampling							90% Sample jackknifing
Jensen-Shannon	genus						Jensen-Shannon	genus
--	2	3					--	2	3
CH	493	7					CH	498	2
SIL	500	0					SIL	500	0
Bray-Curtis	genus						Bray-Curtis	genus
--	2	3	4				--	2	3
CH	449	48	3				CH	398	102
SIL	500	0	0				SIL	500	0
							weighted Unifrac	OTU
							--	2	5	6	7
							CH	487	2	10	1
							SIL	500	0	0	0
