# Supplementary material for: Inflammation-associated enterotypes, host genotype, cage and inter-individual effects drive gut microbiota variation in common laboratory mice
Source: Genome Biol. 2013 Jan 24;14(1):R4. doi: 10.1186/gb-2013-14-1-r4 (PMC4053703; doi:10.1186/gb-2013-14-1-r4)
Supplement: Additional file 7 — Table S5 - taxa that showed significant differences between enterotype 1 (ET1) and enterotype 2 (ET2). Cut-off values (P < 0.05 and q < 0.1) were applied. The OTUs were identified at the genus level if applicable. In case no genus or family could be identified, we took the lowest identified taxonomy. [file gb-2013-14-1-r4-S7.XLSX]

## Sheet: Sheet2
Additional file 7 Table S5: Taxa that showed significant differences between enterotype 1 (ET1) and enterotype 2 (ET2). Cut-off values (P<0.05 and q<0.1) were applied. At Operational Taxonomic Unit (OTU) level, the OTUs were identified to genus level, if applicable. In case no genus or family could be identified, we took the lowest identified taxonomy.
Rank	Phylum			p-value	q-value	Test ET1 to ET2	FeatureSum (%)
1	Firmicutes			1.08e-07	4.79e-07	ET1	58.64
2	Bacteroidetes			1.46e-07	4.79e-07	ET2	35.21
3	Proteobacteria			1.6e-07	4.79e-07	ET2	3.72
4	Verrucomicrobia			3.88e-06	8.74e-06	ET2	0.97
5	Actinobacteria			0.00120474	0.00216853	ET1	0.1
6	Tenericutes			0.00606682	0.00910023	ET1	0.44
7	Deferribacteres			0.0097049	0.0124777	ET1	0.37
8	Bacteria;?			0.0182162	0.0204933	ET1	0.51
9	TM7			0.0369356	0.0369356	two.sided	0.03
Rank	Class			p-value	q-value	Test ET1 to ET2	FeatureSum (%)
1	Proteobacteria;Gammaproteobacteria			4.83e-08	6.82e-07	ET2	0.18
2	Proteobacteria;Betaproteobacteria			7.75e-08	6.82e-07	ET2	0.96
3	Firmicutes;Clostridia			1.08e-07	6.82e-07	ET1	56.65
4	Bacteroidetes;Bacteroidetes			1.46e-07	6.92e-07	ET2	34.41
5	Proteobacteria;Deltaproteobacteria			5.8e-07	2.2e-06	ET2	1.15
6	Proteobacteria;Alphaproteobacteria			8.88e-07	2.81e-06	ET2	0.48
7	Verrucomicrobia;Verrucomicrobiae			4.05e-06	1.1e-05	ET2	1.01
8	Bacteroidetes;?			9.33e-06	2.22e-05	ET1	0.64
9	Actinobacteria;Actinobacteria			0.000700914	0.00147971	ET1	0.12
10	Firmicutes;Erysipelotrichi			0.00397762	0.00717096	ET1	0.12
11	Tenericutes;Mollicutes			0.00415161	0.00717096	ET1	0.46
12	Deferribacteres;Deferribacteres			0.0109379	0.0173183	ET1	0.38
13	Firmicutes;?			0.0358916	0.0524569	two.sided	0.08
14	Proteobacteria;Epsilonproteobacteria			0.0428621	0.05817	ET2	0.93
Rank	Family			p-value	q-value	Test ET1 to ET2	FeatureSum (%)
1	Proteobacteria;Betaproteobacteria;Burkholderiales;?			1.39e-09	2.43e-08	ET2	0.15
2	Proteobacteria;Gammaproteobacteria;Enterobacteriales;Enterobacteriaceae			1.39e-09	2.43e-08	ET2	0.18
3	Bacteroidetes;Bacteroidetes;Bacteroidales;Bacteroidaceae			1.07e-07	1.04e-06	ET2	8.39
4	Firmicutes;Clostridia;Clostridiales;Lachnospiraceae			1.46e-07	1.04e-06	ET1	43.76
5	Proteobacteria;Betaproteobacteria;?;?			1.64e-07	1.04e-06	ET2	0.79
6	Firmicutes;Clostridia;Clostridiales;Ruminococcaceae			1.78e-07	1.04e-06	ET1	11.41
7	Proteobacteria;Alphaproteobacteria;?;?			4.16e-07	2.08e-06	ET2	0.47
8	Proteobacteria;Deltaproteobacteria;Desulfovibrionales;?			5.78e-07	2.53e-06	ET2	0.87
9	Verrucomicrobia;Verrucomicrobiae;Verrucomicrobiales;Verrucomicrobiaceae			1.58e-06	6.15e-06	ET2	1.02
10	Firmicutes;Clostridia;Clostridiales;?			1.04e-05	3.63e-05	ET1	1.49
11	Bacteroidetes;?;?;?			1.16e-05	3.68e-05	ET1	0.63
12	Actinobacteria;Actinobacteria;Coriobacteridae;Coriobacteriales			5.62e-05	0.000164009	ET1	0.11
13	Bacteroidetes;Bacteroidetes;Bacteroidales;Rikenellaceae			0.000134259	0.000361467	ET1	2.64
14	Firmicutes;Clostridia;Clostridiales;Incertae Sedis XIII			0.00031365	0.000784125	ET1	0.04
15	Bacteroidetes;Bacteroidetes;Bacteroidales;Prevotellaceae			0.000369701	0.000862635	ET1	2.07
16	Tenericutes;Mollicutes;Anaeroplasmatales;Anaeroplasmataceae			0.00324177	0.00709138	ET1	0.46
17	Deferribacteres;Deferribacteres;Deferribacterales;Deferribacteraceae			0.00368455	0.00758584	ET1	0.36
18	Firmicutes;Erysipelotrichi;Erysipelotrichales;Erysipelotrichaceae			0.00495591	0.0096365	ET1	0.13
19	Proteobacteria;Deltaproteobacteria;Desulfovibrionales;Desulfovibrionaceae			0.00958826	0.0176626	ET2	0.25
20	Bacteroidetes;Bacteroidetes;Bacteroidales;?			0.0101193	0.0177088	ET1	1.1
21	Firmicutes;?;?;?			0.0141168	0.023528	two.sided	0.08
22	Bacteroidetes;Bacteroidetes;Bacteroidales;Porphyromonadaceae			0.0213942	0.0340363	ET2	20.19
23	Bacteroidetes;Flavobacteria;Flavobacteriales;?			0.0232395	0.0353644	two.sided	0.01
24	TM7;TM7_genera_incertae_sedis;?;?			0.0292582	0.0426682	two.sided	0.03
25	Firmicutes;Bacilli;Lactobacillales;Enterococcaceae			0.0375681	0.0525954	two.sided	0
26	Bacteria;?;?;?;?			0.0466943	0.0628577	ET1	0.49
Rank	Genus			p-value	q-value	Test ET1 to ET2	FeatureSum (%)
1	Firmicutes;Clostridia;Clostridiales;Lachnospiraceae;Anaerostipes			9.07e-12	4.72e-10	ET2	0.03
2	Proteobacteria;Gammaproteobacteria;Enterobacteriales;Enterobacteriaceae;Shigella			5.08e-10	1.32e-08	ET2	0.12
3	Proteobacteria;Betaproteobacteria;Burkholderiales;?;?			2.04e-08	3.53e-07	ET2	0.14
4	Proteobacteria;Betaproteobacteria;?;?;?			9.63e-08	7.99e-07	ET2	0.78
5	Bacteroidetes;Bacteroidetes;Bacteroidales;Porphyromonadaceae;Parabacteroides			1.06e-07	7.99e-07	ET2	3.83
6	Bacteroidetes;Bacteroidetes;Bacteroidales;Bacteroidaceae;Bacteroides			1.07e-07	7.99e-07	ET2	8.4
7	Firmicutes;Clostridia;Clostridiales;Lachnospiraceae;?			1.08e-07	7.99e-07	ET1	30.71
8	Firmicutes;Clostridia;Clostridiales;Ruminococcaceae;Papillibacter			1.52e-07	9.9e-07	ET1	1.72
9	Firmicutes;Clostridia;Clostridiales;Ruminococcaceae;?			1.78e-07	1.03e-06	ET1	7.81
10	Proteobacteria;Gammaproteobacteria;Enterobacteriales;Enterobacteriaceae;Morganella			3.5e-07	1.82e-06	ET2	0.04
11	Proteobacteria;Deltaproteobacteria;Desulfovibrionales;?;?			1.19e-06	5.64e-06	ET2	0.92
12	Proteobacteria;Alphaproteobacteria;?;?;?			1.82e-06	7.88e-06	ET2	0.43
13	Firmicutes;Clostridia;Clostridiales;Ruminococcaceae;Anaerotruncus			2.01e-06	8.05e-06	ET1	0.42
14	Firmicutes;Clostridia;Clostridiales;Lachnospiraceae;Bryantella			2.24e-06	8.31e-06	ET1	0.73
15	Verrucomicrobia;Verrucomicrobiae;Verrucomicrobiales;Verrucomicrobiaceae;Akkermansia			2.65e-06	9.19e-06	ET2	1.04
16	Firmicutes;Clostridia;Clostridiales;Ruminococcaceae;Ruminococcaceae Incertae Sedis			4.23e-06	1.38e-05	ET1	1.34
17	Firmicutes;Clostridia;Clostridiales;?;?			1.39e-05	4.26e-05	ET1	1.43
18	Bacteroidetes;?;?;?;?			1.84e-05	5.32e-05	ET1	0.65
19	Bacteroidetes;Bacteroidetes;Bacteroidales;Prevotellaceae;?			2.37e-05	6.49e-05	ET1	1.81
20	Proteobacteria;Gammaproteobacteria;Enterobacteriales;Enterobacteriaceae;Proteus			5.1e-05	0.000132704	two.sided	0.01
21	Bacteroidetes;Bacteroidetes;Bacteroidales;Rikenellaceae;Alistipes			9.55e-05	0.000236554	ET1	2.58
22	Actinobacteria;Actinobacteria;Coriobacteridae;Coriobacteriales;Coriobacterineae			0.000111086	0.000262566	ET1	0.11
23	Bacteroidetes;Bacteroidetes;Bacteroidales;Porphyromonadaceae;Tannerella			0.000307115	0.000694347	ET1	0.68
24	Tenericutes;Mollicutes;Anaeroplasmatales;Anaeroplasmataceae;Anaeroplasma			0.00124654	0.00261623	ET1	0.49
25	Proteobacteria;Deltaproteobacteria;Desulfovibrionales;Desulfovibrionaceae;?			0.00125781	0.00261623	ET2	0.17
26	Firmicutes;Erysipelotrichi;Erysipelotrichales;Erysipelotrichaceae;?			0.00255833	0.00511667	ET1	0.07
27	Firmicutes;Clostridia;Clostridiales;Incertae Sedis XIII;Anaerovorax			0.00265807	0.00511925	ET1	0.04
28	Bacteroidetes;Bacteroidetes;Bacteroidales;?;?			0.010379	0.0192754	ET1	1.11
29	Deferribacteres;Deferribacteres;Deferribacterales;Deferribacteraceae;Mucispirillum			0.0140241	0.024851	ET1	0.36
30	Bacteroidetes;Bacteroidetes;Bacteroidales;Porphyromonadaceae;?			0.0143371	0.024851	ET1	15.69
31	Firmicutes;Bacilli;Lactobacillales;Enterococcaceae;Enterococcus			0.0159603	0.026772	two.sided	0.01
32	TM7;TM7_genera_incertae_sedis;?;?;?			0.036998	0.0601218	two.sided	0.03
33	Firmicutes;Clostridia;Clostridiales;Ruminococcaceae;Sporobacter			0.0463931	0.0731043	two.sided	0.03
OTU	OTU/Feature name			p-value	q-value	Test ET1 to ET2	Feature-Sum (%)
1	71	Lachnospiraceae	Anaerostipes	9.08e-12	4.38e-09	ET2	0.03
2	121	Lachnospiraceae	Lachnospiraceae Incertae Sedis	1.68e-11	4.38e-09	ET2	0.25
3	447	Porphyromonadaceae	Parabacteroides	8.03e-11	1.39e-08	ET2	0.06
4	260	Bacteroidaceae	Bacteroides	1.44e-10	1.87e-08	ET2	0.03
5	39	Bacteroidaceae	Bacteroides	2.75e-10	2.86e-08	ET2	0.12
6	367	Porphyromonadaceae	Parabacteroides	5.97e-10	4.47e-08	ET2	0.03
7	609	Enterobacteriaceae	Shigella	6.01e-10	4.47e-08	ET2	0.14
8	134	Alphaproteobacteria	?	7.19e-10	4.68e-08	ET2	0.21
9	464	Porphyromonadaceae	Parabacteroides	1.4e-09	8.13e-08	ET2	0.23
10	186	Burkholderiales	?	4.17e-09	2.17e-07	ET2	0.15
11	257	Bacteroidaceae	Bacteroides	2.04e-08	9.68e-07	ET2	0.03
12	628	Bacteroidaceae	Bacteroides	3.51e-08	1.52e-06	ET2	0.67
13	184	Verrucomicrobiaceae	Akkermansia	4.11e-08	1.65e-06	ET2	0.05
14	72	Bacteroidaceae	Bacteroides	7.65e-08	2.85e-06	ET2	3.82
15	108	Porphyromonadaceae	Parabacteroides	8.24e-08	2.86e-06	ET2	2.8
16	513	Desulfovibrionales	?	1.04e-07	3.39e-06	ET2	0.17
17	85	Ruminococcaceae	Papillibacter	1.5e-07	4.6e-06	ET1	1.72
18	541	Ruminococcaceae	?	1.68e-07	4.86e-06	ET1	2.51
19	419	Lachnospiraceae	Lachnospiraceae Incertae Sedis	2.3e-07	6.31e-06	ET1	1.67
20	506	Lachnospiraceae	?	2.93e-07	7.64e-06	ET1	0.44
21	212	Enterobacteriaceae	Morganella	3.51e-07	8.71e-06	ET2	0.04
22	26	Lachnospiraceae	?	3.77e-07	8.93e-06	ET1	1.94
23	166	Alphaproteobacteria	?	4.03e-07	9.13e-06	ET2	0.24
24	303	Ruminococcaceae	Ruminococcaceae Incertae Sedis	5.11e-07	1.11e-05	ET1	1.13
25	374	Bacteroidales	?	6.82e-07	1.42e-05	ET1	0.22
26	199	Lachnospiraceae	?	8.36e-07	1.67e-05	ET1	0.16
27	205	Lachnospiraceae	?	8.64e-07	1.67e-05	ET1	0.47
28	221	Clostridiales	?	9.39e-07	1.75e-05	ET1	0.29
29	421	Lachnospiraceae	Lachnospiraceae Incertae Sedis	9.85e-07	1.77e-05	ET1	0.56
30	154	Lachnospiraceae	Bryantella	1.15e-06	2.01e-05	ET1	0.6
31	177	Porphyromonadaceae	?	1.3e-06	2.19e-05	ET1	1.94
32	403	Lachnospiraceae	?	1.39e-06	2.22e-05	ET1	0.2
33	458	Lachnospiraceae	?	1.46e-06	2.22e-05	ET1	0.63
34	158	Lachnospiraceae	?	1.47e-06	2.22e-05	ET1	4.72
35	249	Lachnospiraceae	?	1.49e-06	2.22e-05	ET1	0.59
36	325	Lachnospiraceae	?	1.77e-06	2.53e-05	ET1	1.25
37	424	Lachnospiraceae	Lachnospiraceae Incertae Sedis	1.8e-06	2.53e-05	ET2	1.05
38	511	Bacteroidaceae	Bacteroides	1.88e-06	2.58e-05	ET2	2.05
39	165	Ruminococcaceae	?	2.16e-06	2.89e-05	ET1	0.13
40	363	Verrucomicrobiaceae	Akkermansia	2.39e-06	3.03e-05	ET2	0.94
41	68	Ruminococcaceae	?	2.4e-06	3.03e-05	ET1	0.35
42	192	Rikenellaceae	Alistipes	2.45e-06	3.03e-05	ET1	1.06
43	40	Lachnospiraceae	Lachnospiraceae Incertae Sedis	2.75e-06	3.33e-05	ET1	0.3
44	203	Ruminococcaceae	Anaerotruncus	3.61e-06	4.27e-05	ET1	0.35
45	390	Ruminococcaceae	?	3.69e-06	4.27e-05	ET1	0.19
46	583	Lachnospiraceae	?	3.95e-06	4.47e-05	ET1	0.34
47	127	Bacteroidaceae	Bacteroides	4.03e-06	4.47e-05	ET2	0.01
48	456	Ruminococcaceae	?	4.37e-06	4.74e-05	ET1	0.61
49	238	Lachnospiraceae	Lachnospiraceae Incertae Sedis	5.15e-06	5.48e-05	ET1	0.64
50	355	Lachnospiraceae	Lachnospiraceae Incertae Sedis	5.76e-06	6e-05	ET1	0.96
51	119	Lachnospiraceae	?	6.3e-06	6.33e-05	ET1	0.26
52	25	Lachnospiraceae	Lachnospiraceae Incertae Sedis	6.34e-06	6.33e-05	ET1	0.3
53	621	Lachnospiraceae	?	6.51e-06	6.33e-05	ET1	4.44
54	118	Lachnospiraceae	?	6.56e-06	6.33e-05	ET1	0.58
55	462	Betaproteobacteria	?	7.1e-06	6.73e-05	ET2	0.29
56	396	Lachnospiraceae	?	7.67e-06	7.14e-05	ET1	0.58
57	194	Lachnospiraceae	?	9.28e-06	8.48e-05	ET1	1.48
58	537	Lachnospiraceae	Lachnospiraceae Incertae Sedis	9.48e-06	8.51e-05	ET2	0.02
59	13	Ruminococcaceae	?	1.64e-05	0.000144599	ET1	0.41
60	59	Bacteroidaceae	Bacteroides	1.73e-05	0.000149852	ET2	0.75
61	574	Lachnospiraceae	Lachnospiraceae Incertae Sedis	1.95e-05	0.00016684	ET2	0.85
62	30	Prevotellaceae	?	2.19e-05	0.000183807	ET1	1.75
63	5	Lachnospiraceae	?	2.36e-05	0.000195461	ET1	1.41
64	501	Clostridiales	?	2.46e-05	0.000200452	ET2	0.04
65	227	Desulfovibrionales	?	2.53e-05	0.000202557	ET2	0.36
66	352	Lachnospiraceae	Lachnospiraceae Incertae Sedis	3.07e-05	0.000242238	ET1	0.41
67	545	Ruminococcaceae	?	3.18e-05	0.000246801	ET1	0.42
68	507	Porphyromonadaceae	Parabacteroides	3.22e-05	0.000246801	ET2	0.01
69	473	Ruminococcaceae	?	3.41e-05	0.00025747	ET1	0.07
70	156	Ruminococcaceae	?	3.52e-05	0.000260511	ET1	0.43
71	96	Clostridiales	?	3.55e-05	0.000260511	ET1	0.63
72	477	Lachnospiraceae	Lachnospiraceae Incertae Sedis	3.67e-05	0.000265364	ET1	0.48
73	20	Porphyromonadaceae	?	4.15e-05	0.000295918	ET1	0.51
74	183	Ruminococcaceae	?	4.28e-05	0.000301381	ET1	0.25
75	563	Lachnospiraceae	Lachnospiraceae Incertae Sedis	4.45e-05	0.000305377	ET1	0.39
76	174	Bacteroidaceae	Bacteroides	4.45e-05	0.000305377	two.sided	0
77	75	Lachnospiraceae	Lachnospiraceae Incertae Sedis	5.05e-05	0.000340678	ET1	0.28
78	400	Betaproteobacteria	?	5.1e-05	0.000340678	ET2	0.5
79	135	Bacteroidaceae	Bacteroides	5.93e-05	0.000391031	ET2	0.01
80	540	Enterobacteriaceae	Proteus	7.54e-05	0.000491134	two.sided	0.01
81	484	Lachnospiraceae	Lachnospiraceae Incertae Sedis	7.64e-05	0.000491381	ET1	0.07
82	378	Lachnospiraceae	Lachnospiraceae Incertae Sedis	8.57e-05	0.000541391	ET1	0.42
83	471	Lachnospiraceae	Lachnospiraceae Incertae Sedis	8.62e-05	0.000541391	ET1	0.33
84	77	Ruminococcaceae	?	9.13e-05	0.000566148	ET1	0.13
85	369	Lachnospiraceae	?	9.49e-05	0.000581447	ET1	1.55
86	405	Lachnospiraceae	?	9.97e-05	0.000603939	ET1	0.09
87	457	Porphyromonadaceae	?	0.000113388	0.000679026	ET1	0.28
88	211	Ruminococcaceae	?	0.000122541	0.000725496	ET1	0.08
89	490	Bacteroidetes	?	0.000128013	0.000749379	ET1	0.37
90	486	Porphyromonadaceae	?	0.000141806	0.0008209	ET1	0.87
91	62	Porphyromonadaceae	?	0.00014434	0.000826386	ET1	0.14
92	326	Ruminococcaceae	?	0.000173587	0.000983032	ET1	0.08
93	204	Ruminococcaceae	?	0.000175959	0.000985749	ET1	0.06
94	136	Ruminococcaceae	?	0.000192907	0.0010692	ET1	1.5
95	37	Lachnospiraceae	?	0.000229835	0.00126047	ET1	0.31
96	240	Bacteria	?	0.000243791	0.00132308	ET1	0.06
97	377	Rikenellaceae	Alistipes	0.000297119	0.00159587	ET1	0.72
98	288	Porphyromonadaceae	?	0.0003077	0.00163583	ET1	0.59
99	547	Lachnospiraceae	?	0.00032349	0.00170241	ET1	0.1
100	423	Porphyromonadaceae	?	0.000359401	0.00187248	ET1	2.18
101	561	Ruminococcaceae	?	0.000378124	0.00195052	ET1	0.07
102	125	Porphyromonadaceae	Parabacteroides	0.000450298	0.0022715	two.sided	0.01
103	94	Enterococcaceae	Enterococcus	0.000450658	0.0022715	two.sided	0.01
104	322	Porphyromonadaceae	?	0.000453428	0.0022715	ET1	0.39
105	170	Verrucomicrobiaceae	Akkermansia	0.000483299	0.00239808	two.sided	0.01
106	162	Lachnospiraceae	?	0.000534235	0.00262582	ET1	0.09
107	219	Bacteroidetes	?	0.00054739	0.00266533	ET1	0.23
108	173	Porphyromonadaceae	?	0.000557469	0.00268927	ET1	0.39
109	70	Porphyromonadaceae	?	0.00067214	0.00321271	ET1	0.1
110	339	Lachnospiraceae	?	0.000691552	0.00327544	ET1	0.61
111	235	Lachnospiraceae	?	0.000739263	0.00344586	ET1	0.07
112	593	Ruminococcaceae	Ruminococcaceae Incertae Sedis	0.000740761	0.00344586	ET1	0.06
113	32	Porphyromonadaceae	?	0.000764893	0.00350972	ET1	0.2
114	64	Lachnospiraceae	?	0.00077192	0.00350972	ET1	0.18
115	528	Lachnospiraceae	?	0.000774698	0.00350972	ET1	0.4
116	480	Porphyromonadaceae	Parabacteroides	0.00080601	0.0036201	ET2	0.11
117	354	Incertae Sedis XIII	Anaerovorax	0.00091559	0.00407712	ET1	0.04
118	297	Clostridiales	?	0.00102006	0.00450384	ET1	0.05
119	90	Ruminococcaceae	?	0.00104651	0.00458177	ET1	0.06
120	216	Porphyromonadaceae	?	0.00106329	0.00460967	ET1	0.17
121	558	Lachnospiraceae	?	0.00107589	0.00460967	ET1	0.75
122	215	Lachnospiraceae	Lachnospiraceae Incertae Sedis	0.00107942	0.00460967	ET1	1.09
123	43	Rikenellaceae	Alistipes	0.00109786	0.00465026	ET1	0.36
124	449	Clostridiales	?	0.00142509	0.00592314	ET1	0.06
125	515	Rikenellaceae	Alistipes	0.00143519	0.00592314	ET1	0.15
126	86	Porphyromonadaceae	?	0.00144265	0.00592314	ET1	0.05
127	598	Lachnospiraceae	?	0.00144781	0.00592314	ET1	0.06
128	41	Porphyromonadaceae	?	0.00145521	0.00592314	ET1	0.43
129	161	Lachnospiraceae	?	0.0014851	0.00599797	ET1	0.51
130	349	Porphyromonadaceae	?	0.00161789	0.00648399	ET1	0.22
131	256	Lachnospiraceae	?	0.00180189	0.00716628	ET1	0.07
132	19	Lachnospiraceae	?	0.00199816	0.00787705	ET1	0.18
133	591	Lachnospiraceae	?	0.00201084	0.00787705	ET1	0.11
134	295	Ruminococcaceae	?	0.00219283	0.00852587	ET1	0.08
135	434	Lachnospiraceae	?	0.00234539	0.00905148	ET1	0.07
136	356	Lactobacillaceae	Lactobacillus	0.00247864	0.00949537	ET2	0.03
137	53	Ruminococcaceae	?	0.00256496	0.00970963	ET1	0.03
138	624	Bacteroidales	?	0.00257184	0.00970963	ET1	0.03
139	175	Lachnospiraceae	Lachnospiraceae Incertae Sedis	0.00264713	0.00992199	ET1	0.18
140	509	Lachnospiraceae	?	0.00298055	0.0110919	ET1	0.83
141	120	Lachnospiraceae	?	0.00412576	0.0151889	ET1	0.11
142	139	Lachnospiraceae	Lachnospiraceae Incertae Sedis	0.00413977	0.0151889	ET1	0.08
143	414	Bacteria	?	0.0044825	0.0163313	ET1	0.27
144	122	Lachnospiraceae	?	0.00465923	0.0166574	two.sided	0.03
145	150	Porphyromonadaceae	?	0.0047578	0.0166574	two.sided	0
146	159	Desulfovibrionaceae	Bilophila	0.0047578	0.0166574	two.sided	0
147	29	Desulfovibrionales	?	0.00476382	0.0166574	two.sided	0.02
148	261	Bacteria	?	0.00476382	0.0166574	two.sided	0.01
149	429	Bacteroidaceae	Bacteroides	0.00476382	0.0166574	two.sided	0
150	627	Ruminococcaceae	?	0.0048365	0.0167395	two.sided	0.04
151	420	Lachnospiraceae	Lachnospiraceae Incertae Sedis	0.00485157	0.0167395	two.sided	0.07
152	392	Lachnospiraceae	?	0.00496091	0.0170042	ET1	1.16
153	55	Lachnospiraceae	?	0.006003	0.0204416	two.sided	0.03
154	522	Ruminococcaceae	?	0.00629006	0.02128	two.sided	0.04
155	185	Lachnospiraceae	Lachnospiraceae Incertae Sedis	0.00645312	0.0215518	two.sided	0.15
156	565	Bacteroidaceae	Bacteroides	0.00645312	0.0215518	two.sided	0.1
157	391	Porphyromonadaceae	Tannerella	0.0070573	0.0234194	ET1	0.36
158	236	Deferribacteraceae	Mucispirillum	0.00737247	0.0243105	ET1	0.36
159	599	Lachnospiraceae	Lachnospiraceae Incertae Sedis	0.00831908	0.0272272	two.sided	0.03
160	133	Porphyromonadaceae	?	0.00836152	0.0272272	two.sided	0.04
161	244	Lachnospiraceae	?	0.00847393	0.0274219	two.sided	0.23
162	226	Lachnospiraceae	?	0.00860831	0.0276848	ET1	0.12
163	385	Bacteroidaceae	Bacteroides	0.00951351	0.0304082	ET2	0.78
164	282	Flavobacteriales	?	0.0101308	0.0321838	two.sided	0.01
165	191	Lachnospiraceae	?	0.0105833	0.0334177	two.sided	0.02
166	642	Lachnospiraceae	?	0.010988	0.0335976	two.sided	0.07
167	296	Lachnospiraceae	?	0.0109929	0.0335976	two.sided	0.21
168	308	Lachnospiraceae	Lachnospiraceae Incertae Sedis	0.0109945	0.0335976	two.sided	0.27
169	17	Porphyromonadaceae	?	0.0110125	0.0335976	two.sided	0.31
170	455	Anaeroplasmataceae	Anaeroplasma	0.0110272	0.0335976	two.sided	0.37
171	542	Porphyromonadaceae	?	0.0110272	0.0335976	two.sided	0.32
172	371	Porphyromonadaceae	?	0.0111327	0.0337216	ET1	0.72
173	306	Lachnospiraceae	?	0.0139924	0.0420616	two.sided	0.03
174	197	Ruminococcaceae	?	0.0140474	0.0420616	two.sided	0.03
175	33	Porphyromonadaceae	?	0.0141495	0.0421252	two.sided	0.04
176	532	Desulfovibrionaceae	Desulfovibrio	0.0151751	0.0449217	ET2	0.08
177	279	Porphyromonadaceae	Parabacteroides	0.0168608	0.0496298	ET1	0.5
178	445	Ruminococcaceae	?	0.0180575	0.0528537	two.sided	0.03
179	502	Lachnospiraceae	Lachnospiraceae Incertae Sedis	0.0182922	0.0532415	two.sided	0.45
180	508	Porphyromonadaceae	?	0.0212308	0.0614513	ET1	0.1
181	36	Bacteroidetes	?	0.0227649	0.0655277	two.sided	0.02
182	397	Lachnospiraceae	?	0.0230674	0.0656936	two.sided	0.03
183	504	Lachnospiraceae	?	0.0232287	0.0656936	two.sided	0.04
184	592	Lachnospiraceae	?	0.0233174	0.0656936	two.sided	0.1
185	596	Porphyromonadaceae	?	0.0233269	0.0656936	two.sided	0.16
186	570	Lachnospiraceae	?	0.026525	0.0742985	two.sided	0.04
187	348	Porphyromonadaceae	Parabacteroides	0.0288242	0.080307	ET2	0.06
188	309	Lachnospiraceae	Lachnospiraceae Incertae Sedis	0.0291101	0.0806722	two.sided	0.02
189	181	Porphyromonadaceae	?	0.0295746	0.0811397	two.sided	0.1
190	172	Lachnospiraceae	?	0.0295903	0.0811397	two.sided	0.09
191	106	Helicobacteraceae	Helicobacter	0.0302377	0.0824808	ET2	0.97
192	340	Desulfovibrionaceae	?	0.03086	0.0837399	ET2	0.17
193	63	Lachnospiraceae	Lachnospiraceae Incertae Sedis	0.0312502	0.0843594	two.sided	0.06
194	491	Porphyromonadaceae	?	0.0325439	0.087399	two.sided	0.41
195	178	Lachnospiraceae	Lachnospiraceae Incertae Sedis	0.0366986	0.0977318	two.sided	0.04
196	271	Ruminococcaceae	Anaerotruncus	0.0369452	0.0977318	two.sided	0.02
197	263	Lachnospiraceae	?	0.037166	0.0977318	two.sided	0.02
198	248	Clostridiales	?	0.037291	0.0977318	two.sided	0.08
199	331	Lachnospiraceae	?	0.0373294	0.0977318	two.sided	0.05
