# Supplementary material for: Inflammation-associated enterotypes, host genotype, cage and inter-individual effects drive gut microbiota variation in common laboratory mice
Source: Genome Biol. 2013 Jan 24;14(1):R4. doi: 10.1186/gb-2013-14-1-r4 (PMC4053703; doi:10.1186/gb-2013-14-1-r4)
Supplement: Additional file 8 — Table S6 - univariate test showing correlations between amount of calprotectin in cecal matter and gut bacteria. Marked groups are those negatively linked to calprotectin amount (Rho < 0). Cut-off values are P < 0.05 and q < 0.1. [file gb-2013-14-1-r4-S8.XLSX]

## Sheet: Sheet1
Additional file 8 table S6: Univariate test showing correlations between amount of calprotectin in cecal matters and gut bacteria. Marked groups are the ones negatively linked to calprotectin amount (Rho<0). Cut-off values are p<0.05 and q<0.1.
phylum	Feature name	p-value	q-value	Rho
1	Bacteria;Verrucomicrobia	0.000308078	0.00172537	0.48599
2	Bacteria;Firmicutes	0.000383415	0.00172537	-0.479073
3	Bacteria;Bacteroidetes	0.000968365	0.00290509	0.44818
4	Bacteria;Proteobacteria	0.00309661	0.00696737	0.405174
class	Feature name	p-value	q-value	Rho
1	Bacteria;Proteobacteria;Betaproteobacteria	7.61908e-06	0.000144763	0.586161
2	Bacteria;Verrucomicrobia;Verrucomicrobiae	0.000308078	0.00292674	0.48599
3	Bacteria;Firmicutes;Clostridia	0.000693283	0.00439079	-0.459636
4	Bacteria;Bacteroidetes;Bacteroidetes	0.00146567	0.00696195	0.433438
5	Bacteria;Proteobacteria;Gammaproteobacteria	0.0051179	0.019448	0.384835
6	Bacteria;Bacteroidetes;?	0.0121376	0.0356206	-0.34685
7	Bacteria;Proteobacteria;Deltaproteobacteria	0.0131234	0.0356206	0.343201
8	Bacteria;Firmicutes;Erysipelotrichi	0.0172042	0.04086	-0.330235
9	Bacteria;Proteobacteria;Alphaproteobacteria	0.0227418	0.0480105	0.316332
family	Feature name	p-value	q-value	Rho
1	Bacteria;Bacteroidetes;Bacteroidetes;Bacteroidales;Bacteroidaceae	4.86425e-06	0.000170249	0.596634
2	Bacteria;Proteobacteria;Betaproteobacteria;Burkholderiales;?	3.30694e-05	0.000578715	0.54972
3	Bacteria;Proteobacteria;Betaproteobacteria;?;?	7.21208e-05	0.000841409	0.528743
4	Bacteria;Verrucomicrobia;Verrucomicrobiae;Verrucomicrobiales;Verrucomicrobiaceae	0.000308078	0.00269568	0.48599
5	Bacteria;Firmicutes;Clostridia;Clostridiales;Lachnospiraceae	0.000448895	0.00314226	-0.474002
6	Bacteria;Bacteroidetes;Bacteroidetes;Bacteroidales;Rikenellaceae	0.000588994	0.0034358	-0.465093
7	Bacteria;Firmicutes;Clostridia;Clostridiales;Ruminococcaceae	0.00318645	0.0159323	-0.404047
8	Bacteria;Proteobacteria;Gammaproteobacteria;Enterobacteriales;Enterobacteriaceae	0.00527463	0.0230765	0.383576
9	Bacteria;Proteobacteria;Alphaproteobacteria;?;?	0.00870112	0.0338377	0.361988
10	Bacteria;Bacteroidetes;Bacteroidetes;Bacteroidales;Prevotellaceae	0.0111125	0.0386197	-0.350929
11	Bacteria;Bacteroidetes;?;?;?	0.0121376	0.0386197	-0.34685
12	Bacteria;Firmicutes;Erysipelotrichi;Erysipelotrichales;Erysipelotrichaceae	0.0172042	0.0474826	-0.330235
13	Bacteria;Proteobacteria;Deltaproteobacteria;Desulfovibrionales;?	0.0176364	0.0474826	0.329022
14	Bacteria;Firmicutes;Clostridia;Clostridiales;?	0.0322155	0.0805387	-0.298129
genus	Feature name	p-value	q-value	Rho
1	Bacteria;Bacteroidetes;Bacteroidetes;Bacteroidales;Bacteroidaceae;Bacteroides	4.86425e-06	0.000252941	0.596634
2	Bacteria;Proteobacteria;Betaproteobacteria;Burkholderiales;?;?	3.30694e-05	0.000737898	0.54972
3	Bacteria;Firmicutes;Clostridia;Clostridiales;Lachnospiraceae;Anaerostipes	4.25711e-05	0.000737898	0.543061
4	Bacteria;Proteobacteria;Betaproteobacteria;?;?;?	7.21208e-05	0.000937571	0.528743
5	Bacteria;Firmicutes;Clostridia;Clostridiales;Lachnospiraceae;?	0.000264641	0.00261373	-0.490716
6	Bacteria;Verrucomicrobia;Verrucomicrobiae;Verrucomicrobiales;Verrucomicrobiaceae;Akkermansia	0.000308078	0.00261373	0.48599
7	Bacteria;Bacteroidetes;Bacteroidetes;Bacteroidales;Prevotellaceae;?	0.000351849	0.00261373	-0.481805
8	Bacteria;Bacteroidetes;Bacteroidetes;Bacteroidales;Rikenellaceae;Alistipes	0.000542297	0.00352493	-0.467826
9	Bacteria;Bacteroidetes;Bacteroidetes;Bacteroidales;Porphyromonadaceae;Parabacteroides	0.000763008	0.00440849	0.456388
10	Bacteria;Proteobacteria;Gammaproteobacteria;Enterobacteriales;Enterobacteriaceae;Shigella	0.000886672	0.0046107	0.451237
11	Bacteria;Proteobacteria;Gammaproteobacteria;Enterobacteriales;Enterobacteriaceae;Morganella	0.00099874	0.00472132	0.447102
12	Bacteria;Firmicutes;Clostridia;Clostridiales;Lachnospiraceae;Bryantella	0.00245879	0.0106547	-0.414132
13	Bacteria;Firmicutes;Clostridia;Clostridiales;Ruminococcaceae;?	0.00320927	0.0128371	-0.403766
14	Bacteria;Firmicutes;Clostridia;Clostridiales;Ruminococcaceae;Papillibacter	0.00364885	0.0135529	-0.398659
15	Bacteria;Proteobacteria;Gammaproteobacteria;Enterobacteriales;Enterobacteriaceae;Proteus	0.00679603	0.0235596	0.372812
16	Bacteria;Proteobacteria;Alphaproteobacteria;?;?;?	0.00870112	0.0282786	0.361988
17	Bacteria;Bacteroidetes;?;?;?;?	0.0121376	0.0371268	-0.34685
18	Bacteria;Firmicutes;Erysipelotrichi;Erysipelotrichales;Erysipelotrichaceae;?	0.01442	0.0416577	-0.338745
19	Bacteria;Proteobacteria;Deltaproteobacteria;Desulfovibrionales;?;?	0.0176364	0.048268	0.329022
20	Bacteria;Firmicutes;Clostridia;Clostridiales;Ruminococcaceae;Ruminococcaceae Incertae Sedis	0.0225176	0.0585457	-0.316836
21	Bacteria;Firmicutes;Clostridia;Clostridiales;?;?	0.0322155	0.0797716	-0.298129
22	Bacteria;Bacteroidetes;Bacteroidetes;Bacteroidales;Porphyromonadaceae;Tannerella	0.0338041	0.0799007	-0.295532
23	Bacteria;Firmicutes;Clostridia;Clostridiales;Ruminococcaceae;Anaerotruncus	0.0437512	0.0989158	-0.281254
