# Supplementary material for: Inflammation-associated enterotypes, host genotype, cage and inter-individual effects drive gut microbiota variation in common laboratory mice
Source: Genome Biol. 2013 Jan 24;14(1):R4. doi: 10.1186/gb-2013-14-1-r4 (PMC4053703; doi:10.1186/gb-2013-14-1-r4)
Supplement: Additional file 9 — Table S7 - P-values of genetic and cage effect calculated from NMDS analysis at all taxonomic levels. The randomized test was limited to 104 permutations. [file gb-2013-14-1-r4-S9.XLSX]

## Sheet: Sheet1
Additional file 9 Table S7: p-values of genetic and cage effect calculated from Nonmetric Multidimensonal Scaling (NMDS) analysis at all taxonomic levels. Randomized test was limited to 104 permutations.
--	Genetic	Cage
Phylum	0.0001	0.0041
Class	0.0001	0.0003
Family	0.0001	0.0002
Genus	0.0001	0.0006
OTU	0.001	0.0028
