# Supplementary material for: Inflammation-associated enterotypes, host genotype, cage and inter-individual effects drive gut microbiota variation in common laboratory mice
Source: Genome Biol. 2013 Jan 24;14(1):R4. doi: 10.1186/gb-2013-14-1-r4 (PMC4053703; doi:10.1186/gb-2013-14-1-r4)
Supplement: Additional file 11 — Table S8 - variation partitioning taking into account genotype, cage, and enterotype as well as shared information between these and unexplained variation. Percentage of variation in microbiota composition explained by solely genotype, cage and enterotype or by shared effects of those variables. [file gb-2013-14-1-r4-S11.XLSX]

## Sheet: Sheet1
Additional file 10 Table S8: Variation Partioning taking into account Genotype, Cage, Enterotype as well as shared information between these and unexplained variation.
	Genotype	Genotype+Cage	Cage	Cage+Entero	Enterotype	Genotype+Enterotype	Genotype+Cage+Enterotype	other
OTU	9.38	0	19.28	4.97	17.55	6.06	0.03	42.76
Genus	7.67	0	16.93	9.46	27.92	9.97	0.03	28.05
Family	7.91	0.06	17.14	8.62	27.76	10.32	0	28.26
Class	9.83	0.11	21.6	7.47	25.41	7.77	0	27.93
Phylum	14.04	0.09	13.44	7.45	26.98	8.15	0	29.94
