# Supplementary material for: Inflammation-associated enterotypes, host genotype, cage and inter-individual effects drive gut microbiota variation in common laboratory mice
Source: Genome Biol. 2013 Jan 24;14(1):R4. doi: 10.1186/gb-2013-14-1-r4 (PMC4053703; doi:10.1186/gb-2013-14-1-r4)
Supplement: Additional file 13 — Table S9 - PERMANOVA post hoc testing for significant differences of gut microbiota compositions between the five strains used. PERMANOVA post hoc testing for significant differences of gut microbiota compositions between the five strains used. The marked values are significant (P < 0.05, q < 0.1). [file gb-2013-14-1-r4-S13.XLSX]

## Sheet: Sheet1
Additional file 13 Table S9: perManova post-hoc testing for significant difference of gut microbiota compositions between the five strains used (q-values). Cut-off values of q<0.1 were applied. The marked values are significant ones.
	BALB_C - B6	FVB - B6	NOD - B6	SWISS - B6	FVB - BALB_C	NOD - BALB_C	SWISS - BALB_C	NOD - FVB	SWISS - FVB	SWISS - NOD
Phylum	0.00225	0.0005	0.0005	0.0006666	0.06566	0.0028	0.005499	0.009713	0.03525	0.5184
Class	0.0009999	0.0009999	0.0009999	0.0009999	0.2078	0.0009999	0.009166	0.01943	0.1604	0.2931
Family	0.0003333	0.0003333	0.0003333	0.003	0.1185	0.0005	0.004166	0.008142	0.123	0.3093
Genus	0.00225	0.0006666	0.0005	0.01186	0.1475	0.0005	0.0102	0.01186	0.262	0.2881
OTU	0.007999	0.0009999	0.0009999	0.01837	0.02178	0.0009999	0.006399	0.0009999	0.01837	0.06969
