# Supplementary material for: Inflammation-associated enterotypes, host genotype, cage and inter-individual effects drive gut microbiota variation in common laboratory mice
Source: Genome Biol. 2013 Jan 24;14(1):R4. doi: 10.1186/gb-2013-14-1-r4 (PMC4053703; doi:10.1186/gb-2013-14-1-r4)
Supplement: Additional file 15 — Table S10 - list of taxa showing significant differences between genotypes. List of taxa showing significant differences between genotypes (stratified for ET1). Cut-off values of P < 0.05 and q < 0.1 were applied. The direction column sorts genotypes by their median abundance, from largest to smallest. A post hoc test was applied to direct neighbors in this list, where ' > ' is q-value of the test < 0.1, ' > > ' is q < 0.05 and ' > > > ' is q < 0.01. [file gb-2013-14-1-r4-S15.XLSX]

## Sheet: Sheet1
Additional file 15 Table S10: List of taxa showing significant differences between genotypes (stratified for ET1). Cut-off values of p< 0.05 and q< 0.1 were applied. OTUs were identified to genus level. The direction column sorts genotypes by their median abundance, from largest to smallest. A post-hoc test was applied to direct neighbors in this list, where “>” is q-value of the test < 0.1, “>>”…
Rank	Phylum		p-value	q-value	Direction	Feature-Sum (%)
1	Actinobacteria		0.000467	0.0042	B6 = NOD = SWISS = FVB = BALB_C	0.15
2	Verrucomicrobia		0.003023	0.01141	B6 = BALB_C = FVB = NOD = SWISS	0.1
3	Tenericutes		0.003804	0.01141	SWISS = NOD> FVB = B6> BALB_C	0.63
4	Deferribacteres		0.010925	0.02458	B6 = BALB_C>> NOD = SWISS = FVB	0.38
Rank	Class		p-value	q-value	Direction	Feature-Sum (%)
1	Firmicutes;Bacilli		0.000533	0.01013	SWISS = NOD = B6 = FVB = BALB_C	1.82
2	Verrucomicrobia;Verrucomicrobiae		0.001085	0.0103	B6> BALB_C = FVB = NOD = SWISS	0.11
3	Actinobacteria;Actinobacteria		0.00347	0.01807	B6 = NOD = SWISS = FVB = BALB_C	0.15
4	Tenericutes;Mollicutes		0.003804	0.01807	SWISS = NOD> FVB = B6> BALB_C	0.63
5	Deferribacteres;Deferribacteres		0.012203	0.04637	B6 = BALB_C>> NOD = SWISS = FVB	0.38
Rank	Family		p-value	q-value	Direction	Feature-Sum (%)
1	Firmicutes;Bacilli;Lactobacillales;Lactobacillaceae		0.000677	0.01876	SWISS = NOD = B6 = FVB = BALB_C	1.81
2	Verrucomicrobia;Verrucomicrobiae;Verrucomicrobiales;Verrucomicrobiaceae		0.001104	0.01876	B6> BALB_C = FVB = NOD = SWISS	0.11
3	Actinobacteria;Actinobacteria;Coriobacteridae;Coriobacteriales		0.002925	0.03238	B6 = NOD = SWISS = BALB_C = FVB	0.14
4	Tenericutes;Mollicutes;Anaeroplasmatales;Anaeroplasmataceae		0.003809	0.03238	SWISS = NOD> FVB = B6> BALB_C	0.63
5	Deferribacteres;Deferribacteres;Deferribacterales;Deferribacteraceae		0.007948	0.05405	B6 = BALB_C> NOD = FVB = SWISS	0.38
6	Bacteroidetes;Bacteroidetes;Bacteroidales;Rikenellaceae		0.014089	0.06935	BALB_C = FVB = NOD = SWISS = B6	3.31
7	Firmicutes;Bacilli;Lactobacillales;Streptococcaceae		0.014277	0.06935	BALB_C = B6 = FVB = NOD = SWISS	0
Rank	Genus		p-value	q-value	Direction	Feature-Sum (%)
1	Firmicutes;Bacilli;Lactobacillales;Lactobacillaceae;Lactobacillus		0.000497	0.02238	SWISS = B6 = NOD>> FVB = BALB_C	1.8
2	Verrucomicrobia;Verrucomicrobiae;Verrucomicrobiales;Verrucomicrobiaceae;Akkermansia		0.001104	0.02484	B6> BALB_C = FVB = NOD = SWISS	0.09
3	Actinobacteria;Actinobacteria;Coriobacteridae;Coriobacteriales;Coriobacterineae		0.001821	0.02731	B6 = NOD = SWISS = FVB = BALB_C	0.15
4	Tenericutes;Mollicutes;Anaeroplasmatales;Anaeroplasmataceae;Anaeroplasma		0.005697	0.06409	NOD = SWISS> FVB = B6> BALB_C	0.63
5	Deferribacteres;Deferribacteres;Deferribacterales;Deferribacteraceae;Mucispirillum		0.009169	0.08252	BALB_C = B6> NOD = FVB = SWISS	0.38
6	Bacteroidetes;Bacteroidetes;Bacteroidales;Rikenellaceae;Alistipes		0.013069	0.09501	BALB_C = FVB = NOD = SWISS = B6	3.3
7	Proteobacteria;Deltaproteobacteria;Desulfovibrionales;Desulfovibrionaceae;Desulfovibrio		0.014779	0.09501	SWISS = FVB = NOD = B6 = BALB_C	0.06
Rank	OTU-Genus		p-value	q-value	Direction	Feature-Sum (%)
1	565	Bacteroides	0.000235	0.07125	NOD = BALB_C> B6 = FVB = SWISS	0.17
2	184	Akkermansia	0.000423	0.07125	B6>> BALB_C = FVB = NOD = SWISS	0.01
3	455	Anaeroplasma	0.000499	0.07125	SWISS = NOD>> B6 = BALB_C = FVB	0.51
4	334	Lactobacillus	0.000571	0.07125	SWISS = NOD> B6 = FVB = BALB_C	1.06
5	597	Lactobacillus	0.000975	0.081	SWISS = NOD = FVB = B6 = BALB_C	0.35
6	363	Akkermansia	0.001085	0.081	B6> BALB_C = FVB = NOD = SWISS	0.09
7	42	Lachnospiraceae Incertae Sedis	0.001232	0.081	BALB_C>> B6 = FVB = NOD = SWISS	0.02
8	402	Bacteroides	0.001299	0.081	SWISS> B6 = BALB_C = FVB = NOD	0.03
