# Supplementary material for: Inflammation-associated enterotypes, host genotype, cage and inter-individual effects drive gut microbiota variation in common laboratory mice
Source: Genome Biol. 2013 Jan 24;14(1):R4. doi: 10.1186/gb-2013-14-1-r4 (PMC4053703; doi:10.1186/gb-2013-14-1-r4)
Supplement: Additional file 16 — Table S11 - average abundance of bacterial groups showing significant differences between mouse genotypes. Values in brackets are standard deviations within the corresponding groups. [file gb-2013-14-1-r4-S16.XLSX]

## Sheet: Sheet1
Additional file 16 table S11: Average abundance of bacterial groups showing significant difference between mouse genotypes. Values in brackets are standard deviations within the corresponding groups.
Feature	B6	BALB_C	FVB	NOD	SWISS	p-val	q-val
uncl. Lachnospiraceae	29.80 (9.83)	44.00 (9.43)	38.72 (8.83)	39.30 (7.35)	44.06 (9.12)	0.0761197	0.285449
uncl. Porphyromonadaceae	22.25 (13.41)	13.33 (8.29)	14.26 (8.48)	13.73 (4.73)	13.53 (4.64)	0.476344	0.714515
Lachnospiraceae Incertae Sedis	12.69 (5.23)	13.65 (4.25)	14.59 (4.29)	9.82 (3.35)	11.06 (5.54)	0.181065	0.407397
uncl. Ruminococcaceae	9.45 (4.88)	9.26 (2.78)	11.64 (4.19)	11.21 (2.66)	8.30 (2.48)	0.201758	0.412686
Alistipes	1.55 (0.63)	4.32 (2.13)	4.25 (1.92)	3.50 (1.80)	2.43 (1.32)	0.0175451	0.0991892
uncl. Prevotellaceae	1.68 (1.21)	2.35 (2.01)	2.26 (1.91)	1.53 (0.79)	2.83 (2.65)	0.974169	0.996176
Papillibacter	2.14 (1.53)	2.39 (0.74)	1.56 (0.59)	2.89 (1.40)	2.33 (1.63)	0.213185	0.417102
Lactobacillus	2.60 (2.23)	0.37 (0.29)	0.89 (0.75)	2.56 (1.37)	2.85 (1.43)	0.000604126	0.0271857
uncl. Clostridiales	1.40 (0.37)	1.25 (0.41)	1.70 (0.68)	1.87 (0.98)	1.83 (0.81)	0.366293	0.588685
Ruminococcaceae Incertae Sedis	2.11 (0.87)	1.01 (0.60)	1.53 (0.60)	2.23 (2.13)	1.09 (0.62)	0.11593	0.372632
Bacteroides	2.53 (2.35)	0.95 (0.38)	0.84 (1.18)	1.13 (0.79)	1.25 (1.12)	0.0996623	0.344985
uncl. Bacteroidales	1.69 (2.55)	0.73 (0.41)	1.09 (0.44)	1.04 (0.55)	0.61 (0.29)	0.165164	0.400389
Parabacteroides	1.36 (1.29)	0.62 (0.57)	0.65 (0.44)	0.80 (0.85)	0.45 (0.29)	0.565952	0.724493
Bryantella	0.55 (0.73)	0.80 (0.56)	0.91 (1.14)	1.79 (1.49)	0.65 (0.30)	0.198569	0.412686
Tannerella	1.19 (1.09)	0.34 (0.37)	0.47 (0.34)	0.91 (0.71)	1.22 (0.88)	0.0575513	0.235437
uncl. Bacteroidetes	0.56 (0.20)	0.77 (0.75)	0.66 (0.44)	1.02 (0.64)	1.01 (0.81)	0.392154	0.608515
Helicobacter	1.17 (1.12)	1.25 (1.73)	1.00 (1.17)	0.59 (0.81)	0.16 (0.37)	0.569991	0.724493
Anaeroplasma	0.09 (0.12)	0.17 (0.44)	0.30 (0.58)	1.25 (1.28)	1.36 (1.20)	0.00482313	0.0434082
Anaerotruncus	0.68 (0.73)	0.20 (0.19)	0.51 (0.50)	0.72 (0.39)	0.42 (0.28)	0.0373372	0.168018
uncl. Bacteria	0.42 (0.34)	0.57 (0.44)	0.51 (0.33)	0.38 (0.42)	0.63 (0.64)	0.595694	0.724493
uncl. Desulfovibrionales	0.89 (1.20)	0.21 (0.18)	0.38 (0.27)	0.22 (0.15)	0.46 (0.23)	0.145865	0.400389
Mucispirillum	0.59 (0.35)	0.65 (0.28)	0.33 (0.55)	0.25 (0.21)	0.14 (0.20)	0.0083151	0.0623633
Akkermansia	0.56 (0.73)	0.01 (0.02)	0.00 (0.01)	0.00 (0.01)	0.00 (0.00)	0.00302998	0.0384075
Prevotella	0.91 (1.54)	0.02 (0.02)	0.17 (0.53)	0.13 (0.26)	0.24 (0.57)	0.269084	0.480711
uncl. Betaproteobacteria	0.35 (0.40)	0.03 (0.05)	0.04 (0.03)	0.09 (0.09)	0.06 (0.08)	0.15506	0.400389
Coriobacterineae	0.15 (0.09)	0.03 (0.03)	0.05 (0.05)	0.32 (0.42)	0.11 (0.09)	0.00195279	0.0384075
uncl. Desulfovibrionaceae	0.16 (0.27)	0.12 (0.09)	0.13 (0.09)	0.12 (0.11)	0.08 (0.07)	0.769484	0.824447
uncl. Firmicutes	0.06 (0.14)	0.06 (0.07)	0.15 (0.23)	0.08 (0.18)	0.36 (0.83)	0.560839	0.724493
uncl. Alphaproteobacteria	0.05 (0.05)	0.29 (0.38)	0.07 (0.13)	0.04 (0.04)	0.02 (0.04)	0.243497	0.456558
uncl. Erysipelotrichaceae	0.03 (0.03)	0.11 (0.15)	0.04 (0.04)	0.13 (0.08)	0.06 (0.04)	0.0353176	0.168018
Desulfovibrio	0.01 (0.02)	0.03 (0.04)	0.11 (0.05)	0.04 (0.05)	0.11 (0.08)	0.003414	0.0384075
Anaerovorax	0.05 (0.05)	0.06 (0.07)	0.04 (0.04)	0.06 (0.05)	0.02 (0.01)	0.726087	0.796925
Erysipelotrichaceae Incertae Sedis	0.04 (0.07)	0.00 (0.01)	0.02 (0.05)	0.01 (0.02)	0.04 (0.07)	0.496466	0.720677
Sporobacter	0.03 (0.06)	0.01 (0.01)	0.02 (0.02)	0.11 (0.16)	0.03 (0.03)	0.169053	0.400389
uncl. TM7_genera_incertae_sedis	0.02 (0.03)	0.02 (0.03)	0.02 (0.02)	0.02 (0.02)	0.11 (0.26)	0.996176	0.996176
uncl. Proteobacteria	0.03 (0.07)	0.01 (0.02)	0.06 (0.11)	0.01 (0.01)	0.04 (0.07)	0.882005	0.923029
Allobaculum	0.11 (0.25)	0.01 (0.01)	0.00 (0.00)	0.00 (0.00)	0.00 (0.00)	0.132003	0.396008
Ruminococcus	0.01 (0.02)	0.00 (0.00)	0.00 (0.00)	0.00 (0.01)	0.00 (0.01)	0.63284	0.749416
uncl. Burkholderiales	0.00 (0.00)	0.00 (0.01)	0.00 (0.01)	0.01 (0.02)	0.01 (0.03)	0.588148	0.724493
Delftia	0.02 (0.06)	0.00 (0.00)	0.00 (0.01)	0.01 (0.02)	0.01 (0.01)	0.277744	0.480711
Sphingomonas	0.01 (0.02)	0.01 (0.03)	0.01 (0.01)	0.01 (0.03)	0.00 (0.01)	0.716677	0.796925
Methylobacterium	0.01 (0.03)	0.00 (0.01)	0.00 (0.01)	0.02 (0.03)	0.01 (0.01)	0.69296	0.796925
Streptococcus	0.00 (0.01)	0.01 (0.01)	0.00 (0.00)	0.00 (0.01)	0.00 (0.00)	0.0176336	0.0991892
uncl. Flavobacteriales	0.02 (0.03)	0.00 (0.00)	0.00 (0.00)	0.01 (0.02)	0.01 (0.02)	0.332779	0.554632
Acinetobacter	0.00 (0.01)	0.00 (0.00)	0.01 (0.01)	0.01 (0.01)	0.01 (0.02)	0.564291	0.724493
