# Supplementary material for: Inflammation-associated enterotypes, host genotype, cage and inter-individual effects drive gut microbiota variation in common laboratory mice
Source: Genome Biol. 2013 Jan 24;14(1):R4. doi: 10.1186/gb-2013-14-1-r4 (PMC4053703; doi:10.1186/gb-2013-14-1-r4)
Supplement: Additional file 17 — Table S12 - bacterial groups showing significant differences between cages. Summary of bacterial groups showing significant differences between cages (P < 0.05 and q < 0.1). Male mice were excluded from this test. The direction column sorts genotypes by their median abundance from largest to smallest. A post hoc test was applied to direct neighbors in this list, where '=' is q-value > 0.1. [file gb-2013-14-1-r4-S17.XLSX]

## Sheet: Sheet1
Additional file 17 Table S12: Summary of bacterial groups showing significant differences between cages (p< 0.05 and q< 0.1). Male mice were excluded in this test.The direction column sortsgenotypes by their median abundance from largest to smallest. A post-hoc test was applied to direct neighbors in this list, where “=” is q-value > 0.1.
	Feature name	p-value	q-value	Direction	Feature-Sum (%)
Phylum	Proteobacteria	0.00313	0.02818	H1 = J1 = I1 = G1 = F1 = A1 = D1 = C1 = E1 = B1	1.69
Class	Proteobacteria;Epsilonproteobacteria	0.00023	0.0043	H1 = J1 = G1 = I1 = F1 = A1 = B1 = C1 = D1 = E1	0.82
Family	Proteobacteria;Epsilonproteobacteria;Campylobacterales;Helicobacteraceae	0.00021	0.00727	H1 = J1 = G1 = I1 = F1 = A1 = B1 = C1 = D1 = E1	0.82
Genus	Proteobacteria;Epsilonproteobacteria;Campylobacterales;Helicobacteraceae;Helicobacter	0.00022	0.01001	H1 = G1 = J1 = I1 = F1 = A1 = B1 = C1 = D1 = E1	0.84
OTU	106 (Helicobacter spp.)	0.00022	0.06186	H1 = G1 = J1 = I1 = F1 = A1 = B1 = C1 = D1 = E1	0.84
OTU	596 (unclassified Porphyromonadaceae)	0.00031	0.06186	H1 = C1 = E1> A1 = B1 = D1 = F1 = G1 = I1 = J1	0.15
OTU	216 (unclassified Porphyromonadaceae)	0.00037	0.06186	B1 = A1 = C1 = D1 = E1 = F1 = G1 = H1 = I1 = J1	0.25
OTU	241 (Sphingomonas spp.)	0.00081	0.09979	G1> A1 = B1 = C1 = D1 = E1 = F1 = H1 = I1 = J1	0
OTU	133 (unclassified Porphyromonadaceae)	0.001	0.09979	B1 = E1 = C1 = J1 = A1 = I1 = D1 = F1 = G1 = H1	0.06
