# Supplementary material for: Inflammation-associated enterotypes, host genotype, cage and inter-individual effects drive gut microbiota variation in common laboratory mice
Source: Genome Biol. 2013 Jan 24;14(1):R4. doi: 10.1186/gb-2013-14-1-r4 (PMC4053703; doi:10.1186/gb-2013-14-1-r4)
Supplement: Additional file 18 — Table S13 - PERMANOVA tests for community differences between genotypes and cages after removal of all Helicobacter OTUs. [file gb-2013-14-1-r4-S18.XLSX]

## Sheet: Sheet1
Additional file 18 Table S13: PERMANOVA tests for community differences between genotypes and cages after removal of all Helicobacter OTUs.
--	Phylum	Class	Family	Genus	OTU
Genotype	0.0168	0.0012	0.0005	0.0001	0.0001
cage	0.4213	0.09879	0.19	0.027	0.0001
