# Supplementary material for: Inflammation-associated enterotypes, host genotype, cage and inter-individual effects drive gut microbiota variation in common laboratory mice
Source: Genome Biol. 2013 Jan 24;14(1):R4. doi: 10.1186/gb-2013-14-1-r4 (PMC4053703; doi:10.1186/gb-2013-14-1-r4)
Supplement: Additional file 19 — Table S14 - blocked Kruskal-Wallis test on all samples. (a) Blocked Kruskal-Wallis test on all (60) samples with enterotype as confounding factor yielded similar results, that is, bacterial groups showing significant difference between a) genotypes and b) cages as if enterotype had been pre-stratified. [file gb-2013-14-1-r4-S19.XLSX]

## Sheet: Genotype
Additional file 18 table S14a: Blocked Kruskal- wallis test on all (60) sammples with enterotype as confounding factor yielded the similar results i.e bacterial groups showing significant difference between genotypes, as if enterotype had been pre-stratified.
	48 Samples						60 Samples - blocked test
Rank	Phylum		p-value	q-value	Direction		p-value	q-value	Direction
1	Actinobacteria		0.000467	0.0042	B6 = NOD = SWISS = FVB = BALB_C		0.00149185	0.00652656	NOD = B6 = SWISS> FVB = BALB_C
2	Verrucomicrobia		0.003023	0.01141	B6 = BALB_C = FVB = NOD = SWISS		0.00214731	0.00652656	B6 = BALB_C = FVB = NOD = SWISS
3	Tenericutes		0.003804	0.01141	SWISS = NOD> FVB = B6> BALB_C		0.00217552	0.00652656	NOD = SWISS> FVB = B6 = BALB_C
4	Deferribacteres		0.010925	0.02458	B6 = BALB_C>> NOD = SWISS = FVB		0.0267727	0.0602386	BALB_C = B6 = NOD = FVB = SWISS
Rank	Class		p-value	q-value	Direction		p-value	q-value	Direction
1	Bacilli		0.000533	0.01013	SWISS = NOD = B6 = FVB = BALB_C		0.000376361	0.00388543	SWISS = NOD = B6 = FVB = BALB_C
2	Verrucomicrobiae		0.001085	0.0103	B6> BALB_C = FVB = NOD = SWISS		0.00347458	0.0220057	B6 = BALB_C = FVB = NOD = SWISS
3	Actinobacteria		0.00347	0.01807	B6 = NOD = SWISS = FVB = BALB_C		0.000408993	0.00388543	NOD = B6 = SWISS = BALB_C = FVB
4	Mollicutes		0.003804	0.01807	SWISS = NOD> FVB = B6> BALB_C		0.00686165	0.0325928	NOD = SWISS = FVB = B6 = BALB_C
5	Deferribacteres		0.012203	0.04637	B6 = BALB_C>> NOD = SWISS = FVB		0.0283516	0.107736	BALB_C = B6 = NOD = FVB = SWISS
Rank	Family		p-value	q-value	Direction		p-value	q-value	Direction
1	Lactobacillaceae		0.000677	0.01876	SWISS = NOD = B6 = FVB = BALB_C		0.000227985	0.00797947	SWISS = NOD = B6> FVB> BALB_C
2	Verrucomicrobiaceae		0.001104	0.01876	B6> BALB_C = FVB = NOD = SWISS		0.00231543	0.02026	B6 = BALB_C> FVB = NOD = SWISS
3	Coriobacteriales		0.002925	0.03238	B6 = NOD = SWISS = BALB_C = FVB		0.00106181	0.0177377	NOD = B6 = FVB = SWISS>> BALB_C
4	Anaeroplasmataceae		0.003809	0.03238	SWISS = NOD> FVB = B6> BALB_C		0.00152037	0.0177377	NOD = SWISS>> FVB = B6 = BALB_C
5	Deferribacteraceae		0.007948	0.05405	B6 = BALB_C> NOD = FVB = SWISS		0.00690964	0.0403062	BALB_C = B6> NOD = FVB = SWISS
6	Rikenellaceae		0.014089	0.06935	BALB_C = FVB = NOD = SWISS = B6		0.0324276	0.159392	FVB = NOD = BALB_C = SWISS = B6
7	Streptococcaceae		0.014277	0.06935	BALB_C = B6 = FVB = NOD = SWISS		0.00353926	0.0247748	BALB_C> B6 = FVB = NOD = SWISS
Rank	Genus		p-value	q-value	Direction		p-value	q-value	Direction
1	Lactobacillus		0.000497	0.02238	SWISS = B6 = NOD>> FVB = BALB_C		0.000174047	0.00905044	SWISS = NOD = B6 = FVB> BALB_C
2	Akkermansia		0.001104	0.02484	B6> BALB_C = FVB = NOD = SWISS		0.00109818	0.0285526	B6 = BALB_C = FVB = NOD = SWISS
3	Coriobacterineae		0.001821	0.02731	B6 = NOD = SWISS = FVB = BALB_C		0.00276553	0.0368154	NOD = B6 = FVB = SWISS> BALB_C
4	Anaeroplasma		0.005697	0.06409	NOD = SWISS> FVB = B6> BALB_C		0.00598728	0.0622677	NOD = SWISS> FVB = B6> BALB_C
5	Mucispirillum		0.009169	0.08252	BALB_C = B6> NOD = FVB = SWISS		0.0421414	0.241307	B6 = BALB_C> NOD = FVB = SWISS
6	Alistipes		0.013069	0.09501	BALB_C = FVB = NOD = SWISS = B6		0.0333072	0.232392	FVB = NOD = BALB_C = SWISS = B6
7	Desulfovibrio		0.014779	0.09501	SWISS = FVB = NOD = B6 = BALB_C		0.0357526	0.232392	FVB = SWISS = BALB_C = NOD = B6
Rank	OTU-Genus		p-value	q-value	Direction		p-value	q-value	Direction
1	565	Bacteroides	0.000235	0.07125	NOD = BALB_C> B6 = FVB = SWISS		8.87241e-05	0.0221367	NOD = BALB_C> B6 = FVB = SWISS
2	184	Akkermansia	0.000423	0.07125	B6>> BALB_C = FVB = NOD = SWISS		0.00323259	0.179229	B6 = BALB_C = FVB = NOD = SWISS
3	455	Anaeroplasma	0.000499	0.07125	SWISS = NOD>> B6 = BALB_C = FVB		0.000254044	0.0422559	NOD = SWISS>> B6 = BALB_C = FVB
4	334	Lactobacillus	0.000571	0.07125	SWISS = NOD> B6 = FVB = BALB_C		0.000578456	0.0666945	SWISS = NOD = B6> FVB = BALB_C
5	597	Lactobacillus	0.000975	0.081	SWISS = NOD = FVB = B6 = BALB_C		2.12511e-05	0.0106043	SWISS = NOD = B6 = FVB>> BALB_C
6	363	Akkermansia	0.001085	0.081	B6> BALB_C = FVB = NOD = SWISS		0.0018783	0.156212	B6> BALB_C = FVB = NOD = SWISS
7	42	Lachnospiraceae Incertae Sedis	0.001232	0.081	BALB_C>> B6 = FVB = NOD = SWISS		0.0218164	0.289536	B6 = BALB_C> FVB = NOD = SWISS
8	402	Bacteroides	0.001299	0.081	SWISS> B6 = BALB_C = FVB = NOD		0.0620391	0.478158	B6 = BALB_C = FVB = NOD>> SWISS

## Sheet: Cage
Additional file 19 table S14b: Blocked Kruskal- wallis test on all (60) sammples with enterotype as confounding factor yielded the similar results i.e bacterial groups showing significant difference between cages, as if enterotype had been pre-stratified.
48 Samples					60 Samples - blocked test
Phylum	p-value	q-value	Cage prevalence		p-value	q-value	Cage prevalence
Proteobacteria	0.00313	0.02818	H1 = J1 = I1 = G1 = F1 = A1 = D1 = C1 = E1 = B1		0.00225642	0.0203078	F1 = J1 = H1 = I1 = G1> A1 = C1 = D1 = B1 = E1
Class	p-value	q-value	Cage prevalence		p-value	q-value	Cage prevalence
Proteobacteria;Epsilonproteobacteria	0.00023	0.0043	H1 = J1 = G1 = I1 = F1 = A1 = B1 = C1 = D1 = E1		1.00127e-05	0.000190242	H1 = J1 = F1 = I1 = G1>> A1 = B1 = C1 = D1 = E1
Family	p-value	q-value	Cage prevalence		p-value	q-value	Cage prevalence
Proteobacteria;Epsilonproteobacteria;Campylobacterales;Helicobacteraceae	0.00021	0.00727	H1 = J1 = G1 = I1 = F1 = A1 = B1 = C1 = D1 = E1		1.40827e-05	0.000492894	H1 = I1 = J1 = F1 = G1>> A1 = B1 = C1 = D1 = E1
Genus	p-value	q-value	Cage prevalence		p-value	q-value	Cage prevalence
Proteobacteria;Epsilonproteobacteria;Campylobacterales;Helicobacteraceae;Helicobacter	0.00022	0.01001	H1 = G1 = J1 = I1 = F1 = A1 = B1 = C1 = D1 = E1		1.04046e-05	0.000541037	H1 = J1 = I1 = G1 = F1>> A1 = B1 = C1 = D1 = E1
OTU	p-value	q-value	Cage prevalence		p-value	q-value	Cage prevalence
106 (Helicobacter spp.)	0.00022	0.06186	H1 = G1 = J1 = I1 = F1 = A1 = B1 = C1 = D1 = E1		1.1413e-05	0.00569511	H1 = J1 = F1 = G1 = I1>> A1 = B1 = C1 = D1 = E1
596 (unclassified Porphyromonadaceae)	0.00031	0.06186	H1 = C1 = E1> A1 = B1 = D1 = F1 = G1 = I1 = J1		0.00209421	0.209002	H1 = C1 = E1 = A1 = B1 = D1 = F1 = G1 = I1 = J1
216 (unclassified Porphyromonadaceae)	0.00037	0.06186	B1 = A1 = C1 = D1 = E1 = F1 = G1 = H1 = I1 = J1		0.00624201	0.282055	C1 = A1 = D1 = B1 = E1 = F1 = G1 = H1 = I1 = J1
241 (Sphingomonas spp.)	0.00081	0.09979	G1> A1 = B1 = C1 = D1 = E1 = F1 = H1 = I1 = J1		0.333597	0.682575
133 (unclassified Porphyromonadaceae)	0.001	0.09979	B1 = E1 = C1 = J1 = A1 = I1 = D1 = F1 = G1 = H1		0.000910922	0.151517	B1 = E1 = C1 = A1 = J1 = D1 = F1 = G1 = H1 = I1
