# Supplementary material for: Inflammation-associated enterotypes, host genotype, cage and inter-individual effects drive gut microbiota variation in common laboratory mice
Source: Genome Biol. 2013 Jan 24;14(1):R4. doi: 10.1186/gb-2013-14-1-r4 (PMC4053703; doi:10.1186/gb-2013-14-1-r4)
Supplement: Additional file 21 — Table S15 - metadata of all mice used in the study, the OTU abundance of all samples and the OTU taxonomical assignments. [file gb-2013-14-1-r4-S21.XLSX]

## Sheet: Metadata
SampleID	entrotype	calprotectin	cage	Genotype
bl10	ET1	0	B	FVB
bl11	ET1	0	C	FVB
bl12	ET1	0	D	FVB
bl13	ET1	0	E	FVB
bl14	ET1	0	A	BALB_C
bl15	ET1	0	B	BALB_C
bl16	ET2	27.7983	C	BALB_C
bl17	ET1	0	D	BALB_C
bl18	ET1	33.78	E	BALB_C
bl19	ET1	0	A	SWISS
bl20	ET1	25.974	B	SWISS
bl21	ET1	0	C	SWISS
bl22	ET1	0	D	SWISS
bl23	ET1	0	E	SWISS
bl24	ET2	85.8875	A	B6
bl25	ET2	15.156	B	B6
bl26	ET1	0	C	B6
bl27	ET1	0	D	B6
bl28	ET1	0	E	B6
bl29	ET2	189.943	F	B6
bl30	ET1	0	G	B6
bl31	ET1	0	H	B6
bl32	ET1	0	I	B6
bl33	ET1	8.344	J	B6
bl34	ET1	50.652	F	FVB
bl35	ET1	0	G	FVB
bl36	ET1	0	H	FVB
bl37	ET1	0	I	FVB
bl38	ET1	0	J	FVB
bl39	ET2	40.13	F	BALB_C
bl40	ET1	0	G	BALB_C
bl41	ET1	0	H	BALB_C
bl42	ET2	0	I	BALB_C
bl43	ET1	0	J	BALB_C
bl44	ET2	34.686	F	SWISS
bl45	ET2	36.3865	G	SWISS
bl46	ET2	65.426	H	SWISS
bl47	ET1	0	I	SWISS
bl48	ET2	4.972	J	SWISS
bl49	ET1	8.515	A	B6
bl50	ET1	12.794	B	B6
bl51	ET2	5.1345	C	B6
bl52	ET1	0	D	B6
bl53	ET1	38.641	E	B6
bl54	ET1	0	F	B6
bl55	ET1	2.548	G	B6
bl56	ET1	18.966	H	B6
bl57	ET2	19.304	I	B6
bl58	ET1	29.439	J	B6
bl9	ET1	0	A	FVB
fy79	ET1	17.073	G	NOD
fy81	ET1	0	H	NOD
fy84	ET1	27.672	I	NOD
fy85	ET1	0	J	NOD
ng168	ET1	0	C	NOD
ng169	ET1	0	E	NOD
ng170	ET1	7.023	D	NOD
ng171	ET1	1.472	A	NOD
ng172	ET1	23.27	B	NOD
ng78	ET1	21.607	F	NOD

## Sheet: OTU_counts
OTU_ID	bl10	bl11	bl12	bl128	bl13	bl14	bl15	bl16	bl17	bl18	bl19	bl20	bl21	bl22	bl23	bl24	bl25	bl26	bl27	bl28	bl29	bl30	bl31	bl32	bl33	bl34	bl35	bl36	bl37	bl38	bl39	bl40	bl41	bl42	bl43	bl44	bl45	bl46	bl47	bl48	bl49	bl50	bl51	bl52	bl53	bl54	bl55	bl56	bl57
0	0	14	2	0	0	5	0	0	3	0	0	0	0	1	0	0	0	1	1	6	0	0	4	0	0	0	0	3	0	0	0	0	0	0	0	0	0	0	0	0	9	0	0	1	0	0	0	4	0
1	0	0	3	0	0	0	0	0	0	0	0	0	0	8	0	0	0	0	0	0	0	1	0	0	0	0	0	0	0	0	0	0	0	0	1	0	0	0	0	0	0	1	12	0	0	0	3	0	0
2	0	0	0	0	0	1	0	0	0	0	0	0	0	0	0	0	0	0	0	0	0	0	0	0	2	0	0	0	0	0	0	0	0	0	0	0	0	0	0	0	0	0	0	0	0	0	0	0	0
3	0	0	0	0	0	0	0	0	0	0	0	0	0	0	0	0	0	0	0	0	0	0	0	0	0	0	0	0	0	0	0	0	0	0	0	0	0	0	0	0	0	0	0	0	0	0	0	0	0
4	0	0	0	1	2	0	0	0	0	0	16	0	0	0	0	0	0	1	0	4	0	0	0	0	0	0	0	1	0	3	0	0	2	0	0	0	0	0	0	0	0	0	0	0	0	14	0	0	0
5	4	117	0	10	0	6	30	0	0	63	384	205	82	114	440	0	7	56	3	63	0	87	56	0	0	102	240	429	64	0	0	107	144	0	176	0	1	0	304	3	42	130	0	41	18	102	1	59	1
7	0	0	0	1	0	0	2	0	0	0	104	0	127	0	110	0	181	2	165	0	0	0	0	0	0	0	0	0	0	0	0	0	0	0	0	0	0	1	0	0	0	0	367	0	0	0	0	0	0
8	0	0	0	0	0	0	0	0	0	0	0	0	0	0	0	0	0	0	0	0	0	0	0	0	0	0	0	0	0	0	0	0	0	0	0	0	0	0	0	0	0	0	0	0	0	0	0	0	0
9	0	0	0	0	0	0	0	0	0	0	0	0	0	0	0	0	0	0	0	0	0	0	0	0	0	0	0	0	0	0	0	0	0	0	0	0	0	0	0	0	0	0	0	0	0	0	0	0	0
10	0	0	0	1	0	1	11	0	0	0	0	2	0	0	0	0	0	1	0	0	0	0	0	0	0	6	0	0	6	0	0	2	0	0	0	0	0	0	0	0	0	0	0	0	0	1	0	2	0
11	0	4	0	0	3	0	0	0	1	5	0	2	0	0	0	0	7	0	0	1	0	0	1	3	3	1	0	1	2	3	0	0	5	0	0	0	0	0	0	0	19	0	8	5	3	0	7	21	0
12	0	0	0	0	0	0	0	0	0	0	0	0	0	0	0	0	0	0	0	0	0	0	0	0	0	0	0	0	0	0	0	0	0	0	0	0	0	0	0	0	0	0	0	0	0	0	0	0	0
13	13	12	18	35	92	55	5	0	23	1	6	2	2	52	23	0	2	23	5	6	0	1	30	6	157	44	20	25	59	79	2	57	53	0	12	1	2	0	5	6	15	1	0	5	3	26	0	3	0
14	0	0	0	0	0	0	0	0	0	0	0	0	0	0	0	0	0	0	0	0	0	0	0	0	0	0	0	0	0	0	0	0	0	0	0	0	0	0	0	0	0	0	0	0	0	0	0	0	0
15	0	4	0	0	0	1	0	0	0	0	5	1	1	1	0	0	0	1	4	3	0	0	2	5	0	0	2	1	0	0	0	0	2	0	4	0	4	0	2	2	2	8	0	2	0	3	3	2	0
16	0	0	1	0	0	0	0	0	0	0	0	0	1	1	0	0	0	8	0	0	1	0	0	0	0	0	0	0	0	1	1	0	0	0	0	3	0	0	1	0	2	0	1	0	0	0	1	0	0
17	0	0	0	41	37	0	0	0	0	0	12	0	0	0	58	0	0	2	0	20	0	0	0	0	0	0	0	0	28	0	0	0	0	0	0	0	0	0	0	0	77	1	0	114	0	0	0	169	0
18	0	0	0	8	0	2	0	0	0	0	0	0	0	0	0	0	0	0	0	0	0	0	0	0	0	0	0	0	0	0	0	0	0	0	0	0	0	0	0	0	0	0	0	0	0	0	0	0	0
19	0	2	13	0	46	0	4	0	4	38	0	0	1	0	3	0	0	25	18	8	0	0	17	0	2	0	0	6	1	2	0	0	1	0	0	0	0	0	0	0	18	0	0	49	24	30	0	3	0
20	34	9	47	16	17	12	15	0	53	47	2	7	6	17	6	0	1	50	33	20	0	4	30	0	37	14	14	18	35	20	2	14	7	0	11	0	0	0	0	4	66	86	0	72	67	39	0	52	149
21	0	0	0	0	0	0	0	0	0	0	1	0	0	0	0	0	0	0	0	0	0	0	0	0	0	0	0	0	0	0	0	0	0	0	0	0	0	0	0	0	0	0	0	0	0	0	0	0	0
22	0	0	0	0	0	0	0	0	0	127	0	0	0	0	0	0	0	272	0	94	0	0	9	0	0	0	0	0	0	0	0	0	0	0	17	0	0	0	0	0	167	3	0	109	0	13	0	188	1
23	0	0	0	6	0	0	0	0	0	0	0	0	0	0	0	0	0	0	0	0	0	0	0	0	0	0	0	0	0	0	0	0	0	0	0	0	0	0	0	0	2	0	0	0	0	0	0	0	0
24	0	0	0	2	0	0	0	0	0	0	0	0	0	0	0	0	0	0	0	0	0	0	0	0	0	0	0	0	0	0	0	0	0	0	1	0	0	0	0	0	0	0	0	0	0	0	0	0	0
25	5	0	12	98	20	34	24	0	45	13	9	21	18	30	22	0	0	20	22	3	0	0	71	29	5	16	4	18	11	0	0	25	21	0	6	0	0	0	0	0	15	2	0	11	14	31	0	104	0
26	236	99	88	136	59	210	43	0	99	31	188	258	647	79	7	2	0	105	128	12	0	73	153	0	84	325	92	182	115	593	1	88	37	9	87	0	0	5	94	3	224	34	0	61	31	56	1	40	0
27	0	5	0	0	0	0	68	0	0	0	25	19	0	0	0	0	0	1	0	0	0	0	0	0	0	0	1	0	32	0	0	0	0	0	0	0	0	0	0	0	0	0	0	0	0	0	0	0	0
28	0	0	0	0	0	0	0	0	0	0	0	0	0	0	0	0	0	0	0	0	0	0	0	0	0	0	0	0	0	0	0	0	0	0	0	0	0	0	0	0	0	0	0	0	0	0	0	0	0
29	0	0	0	0	0	0	0	0	0	0	0	0	0	0	0	0	0	0	0	0	6	0	0	0	0	0	0	0	0	0	0	0	0	0	0	0	0	0	0	73	0	0	0	0	0	0	0	0	0
30	294	237	112	211	117	30	250	0	276	97	66	71	294	323	40	1	0	156	103	99	0	147	63	0	10	0	127	65	28	102	0	97	33	1	45	0	0	4	39	294	174	53	1	180	184	111	0	86	0
32	55	27	24	2	8	23	64	0	5	44	1	18	18	28	0	14	0	8	1	0	0	18	3	0	0	0	15	39	0	0	0	17	2	0	0	0	0	0	0	0	0	0	0	3	4	3	1	10	0
33	8	2	6	0	0	1	4	0	1	0	0	3	0	7	0	0	0	0	14	8	0	6	0	0	0	0	2	4	0	0	0	0	0	0	0	0	0	0	0	0	0	0	0	0	2	0	0	0	0
34	0	0	1	0	0	0	0	0	0	0	1	0	0	0	0	0	0	0	0	0	0	0	0	0	3	0	0	0	0	0	0	0	0	0	0	0	0	0	0	0	0	0	0	0	0	0	0	3	0
36	1	3	2	1	2	2	2	0	5	3	1	1	0	0	0	0	0	3	5	4	0	0	0	1	0	1	4	0	0	2	0	0	0	0	0	0	0	0	0	0	2	0	0	2	3	2	0	0	0
37	25	7	22	27	9	1	6	0	0	17	16	7	13	3	48	1	0	3	18	16	2	11	1	89	68	18	15	3	53	29	1	5	17	3	2	0	1	1	43	36	6	39	0	17	0	8	55	7	3
38	0	0	0	0	0	0	0	0	0	0	0	0	0	0	0	0	0	0	0	0	0	0	0	1	0	0	0	0	2	0	0	0	0	0	0	0	0	0	0	0	0	0	0	0	0	0	0	0	0
39	0	0	0	0	0	0	0	40	0	0	0	0	0	0	0	34	2	0	0	0	43	0	0	0	0	1	0	0	2	0	14	0	0	75	0	14	32	17	0	11	0	28	3	0	0	0	0	0	25
40	1	1	3	22	7	15	39	0	4	9	2	7	8	6	20	0	0	26	3	5	0	8	56	0	27	7	11	59	61	5	0	9	51	0	3	0	3	0	3	0	60	19	0	17	7	23	2	93	0
41	53	28	79	8	36	14	29	0	39	20	9	23	4	15	6	0	10	2	12	78	0	0	3	0	13	9	0	19	23	0	0	7	18	7	4	0	0	0	1	53	70	45	1	28	0	0	69	17	0
42	0	0	0	0	0	2	12	0	1	0	1	0	0	0	0	0	0	0	0	0	0	0	0	0	0	0	0	0	0	0	0	11	3	0	0	0	0	0	0	0	0	0	0	0	0	0	1	0	0
43	26	37	10	18	18	21	61	0	27	33	8	19	21	38	4	0	0	38	15	16	13	17	13	5	11	0	12	10	9	31	1	21	12	76	2	0	0	0	8	4	21	0	7	16	16	25	0	36	0
44	0	0	0	0	0	0	0	0	0	1	0	0	0	0	0	0	0	0	0	0	0	0	0	0	0	0	0	0	0	0	0	0	0	0	0	0	0	0	0	0	0	0	0	0	0	0	0	0	0
45	0	0	0	0	0	0	0	0	0	0	0	0	0	0	0	0	0	0	0	0	0	0	0	0	0	0	0	0	0	0	0	0	0	0	0	0	0	0	0	0	0	0	0	0	0	0	0	0	0
46	0	0	0	0	0	0	0	0	0	0	0	0	0	0	0	0	0	0	0	1	0	0	0	0	0	0	0	0	0	0	0	0	0	0	0	0	0	0	0	0	3	0	0	2	0	0	0	3	0
48	0	0	0	0	0	0	3	0	0	0	0	0	0	0	0	0	0	0	0	0	0	0	0	0	0	0	0	0	0	0	0	0	0	0	0	0	0	0	0	0	0	0	0	0	0	0	0	0	0
49	0	0	7	4	0	1	0	0	0	0	1	3	0	2	0	0	0	0	0	0	0	5	0	0	0	0	5	0	0	0	0	8	0	0	6	0	0	0	0	0	17	0	0	0	0	2	0	0	0
50	1	1	0	0	0	0	0	0	0	0	0	0	1	1	1	0	0	0	0	0	0	0	0	0	0	0	0	1	1	0	0	0	0	0	0	0	0	0	4	1	0	0	0	0	0	0	0	0	0
51	0	1	0	0	1	0	0	0	0	1	2	0	1	0	5	0	6	0	0	0	1	0	0	6	1	0	2	0	0	2	0	0	0	0	0	0	1	0	3	45	0	2	0	0	0	0	15	1	11
52	0	0	0	2	0	0	0	0	0	0	0	0	0	0	0	0	0	0	0	0	0	0	0	0	0	0	0	0	0	0	0	0	0	0	0	0	0	0	0	0	0	0	0	0	0	0	0	0	0
53	2	5	2	1	1	0	0	0	0	0	1	2	6	0	4	0	0	2	2	0	0	3	0	0	0	0	4	1	1	4	0	2	1	0	2	0	0	0	2	3	0	0	0	0	0	0	4	2	0
54	0	0	0	2	0	0	0	0	0	0	0	0	0	0	0	0	0	0	0	0	0	0	2	0	0	0	0	0	0	0	0	0	1	0	0	0	0	0	0	0	0	0	0	0	0	1	0	0	0
55	1	2	1	13	2	2	4	0	0	0	0	10	4	0	3	0	0	2	1	4	0	0	3	0	1	4	2	1	2	0	0	1	0	0	1	0	0	0	0	0	0	0	0	0	2	8	0	3	0
56	3	0	0	0	0	0	0	0	1	0	0	0	0	0	0	0	3	0	0	0	2	0	1	4	0	0	0	0	0	0	0	0	1	0	0	0	2	3	0	0	5	2	14	4	0	0	1	1	8
57	0	0	0	0	0	0	0	0	0	0	0	0	0	0	0	0	0	0	0	0	0	0	0	0	0	0	0	0	0	0	0	0	0	0	0	0	0	0	0	0	0	0	0	0	0	0	0	0	0
58	0	0	0	0	0	0	0	0	0	0	0	0	0	0	0	0	0	0	0	0	0	0	0	0	0	0	0	0	0	0	0	0	0	0	0	0	0	0	0	0	0	1	0	0	0	0	0	0	0
59	2	0	0	5	0	0	0	0	0	1	0	0	0	0	0	525	47	0	1	0	80	5	0	22	5	0	0	0	0	0	10	0	0	317	0	242	610	70	7	115	0	0	0	0	0	0	63	0	0
60	0	0	0	0	0	0	0	0	0	0	0	0	0	0	0	0	0	0	0	0	0	42	0	0	0	0	0	0	0	0	0	0	0	0	0	0	0	1	0	0	0	0	0	0	0	0	1	0	0
61	0	0	0	0	0	0	0	0	0	0	0	0	0	0	0	0	0	0	0	0	0	0	0	0	0	0	0	0	0	0	0	0	0	0	0	0	0	0	0	0	0	0	0	0	0	0	0	0	0
62	10	9	25	5	8	1	7	0	2	7	2	9	21	20	25	1	3	6	21	12	0	1	0	1	52	1	0	3	0	5	1	10	0	0	0	0	0	0	1	2	7	6	0	3	1	0	0	1	0
63	0	1	0	1	0	0	4	0	1	1	0	0	0	1	3	0	0	4	4	0	0	0	0	0	1	3	0	0	4	0	0	1	5	0	0	0	0	0	5	26	10	4	0	3	6	16	3	5	0
64	33	18	0	19	22	41	0	0	24	0	0	19	0	40	0	0	0	42	0	16	0	0	19	0	2	10	0	26	0	0	0	27	8	0	0	0	0	0	0	0	13	8	0	26	18	9	0	22	0
65	0	0	0	0	0	0	0	0	0	0	0	0	0	0	0	0	0	0	0	0	0	0	0	0	0	0	0	0	0	0	0	0	0	0	0	0	0	0	0	0	0	0	0	0	0	0	0	0	0
66	0	0	0	0	21	7	0	0	0	0	5	0	0	0	0	0	0	0	0	0	0	0	0	0	1	0	0	0	17	44	0	0	0	0	3	0	0	0	0	0	0	0	0	0	0	0	0	0	0
67	0	0	0	56	0	0	0	0	0	0	0	0	0	0	0	0	0	1	0	0	0	0	0	0	2	0	0	0	0	0	0	0	0	0	0	0	0	0	0	0	4	0	0	41	7	0	0	0	0
68	2	87	34	9	18	4	5	0	12	22	4	9	21	6	39	0	0	48	3	90	1	11	13	0	1	51	28	17	2	1	0	18	6	0	20	0	1	0	19	0	41	0	0	20	41	26	0	59	0
69	0	0	0	0	0	0	0	0	0	0	0	0	1	0	0	0	0	0	0	0	6	0	0	1	0	0	0	0	0	0	1	0	0	0	0	0	0	0	0	0	0	0	0	0	0	0	0	0	0
70	29	4	6	5	5	0	13	0	10	5	9	2	7	3	5	0	0	12	9	15	0	6	1	0	3	6	3	2	0	0	0	1	1	0	0	0	0	0	0	4	21	1	2	8	13	0	12	0	0
71	0	0	0	0	0	0	0	3	0	0	0	0	0	0	0	4	6	0	0	0	2	0	0	0	0	0	0	0	0	0	9	0	0	32	0	4	11	8	0	0	0	0	3	0	0	0	0	0	2
72	70	0	0	0	0	0	18	1683	3	2	6	0	4	36	6	959	90	0	14	1	933	14	5	139	63	9	19	0	0	0	400	1	9	2136	11	630	498	1692	105	163	0	96	160	1	7	4	67	3	746
73	0	0	0	5	0	0	0	0	0	0	0	0	0	0	0	0	0	0	0	0	0	0	0	10	4	0	0	0	0	0	0	0	0	0	0	1	0	0	10	0	0	50	0	0	0	0	12	0	0
74	0	0	0	0	0	0	0	0	0	0	0	0	0	1	1	0	0	0	3	0	0	0	0	0	0	0	0	0	0	0	0	0	0	0	1	0	2	0	0	0	0	0	1	0	0	1	0	0	0
75	21	18	0	18	8	25	38	0	4	4	23	36	9	14	6	0	0	1	7	19	0	3	7	1	13	39	20	8	21	48	0	17	11	0	12	0	0	1	31	34	33	9	0	27	8	5	0	13	0
76	0	0	0	0	0	0	0	0	0	0	0	0	0	0	0	0	0	0	0	0	0	0	0	0	0	0	0	0	0	0	0	0	0	0	0	0	0	0	0	0	0	0	2	0	0	0	0	0	0
77	6	21	13	7	10	8	4	0	11	6	10	22	4	11	8	0	0	7	8	1	0	0	4	11	2	2	5	0	1	3	0	5	3	0	1	0	0	0	19	21	5	7	0	1	13	8	7	10	0
78	0	0	0	0	0	0	0	0	0	0	1	0	0	0	0	0	0	0	0	0	0	0	0	0	0	0	0	0	0	0	0	0	0	0	1	0	0	0	1	1	0	0	0	0	0	0	0	0	0
79	0	2	6	1	0	2	0	0	1	1	0	0	1	3	1	0	0	0	0	0	0	4	0	6	4	0	3	0	0	4	0	2	0	0	0	0	0	0	0	10	0	0	0	0	0	2	6	0	0
80	0	0	0	0	0	0	0	0	0	0	3	228	26	0	0	0	0	0	0	0	0	0	0	0	0	0	0	0	0	0	0	0	0	0	0	0	1	0	0	0	0	0	0	0	0	0	0	0	0
81	0	0	0	0	0	0	0	0	0	0	0	0	0	0	1	0	2	0	0	0	0	0	0	0	0	0	0	0	0	0	0	0	0	0	0	0	1	1	0	0	0	0	0	0	0	0	0	0	0
82	0	0	0	0	0	0	0	0	0	0	0	0	0	0	2	0	0	0	0	0	0	0	0	0	0	0	0	0	0	0	0	0	0	0	0	0	0	0	0	0	0	0	0	0	0	0	0	0	0
83	0	0	0	2	4	0	0	0	0	0	0	0	0	1	0	0	0	0	7	0	0	3	4	0	0	0	0	0	0	0	0	0	0	0	0	0	0	0	0	0	0	7	0	3	0	0	1	1	0
84	0	0	0	0	0	0	0	0	0	0	0	0	0	0	0	0	0	0	0	0	0	0	0	0	0	0	0	0	0	0	0	0	0	0	0	0	0	0	0	0	0	0	0	0	0	0	0	0	0
85	44	110	148	112	53	85	104	0	153	122	62	91	47	212	46	0	1	155	94	227	0	151	64	1	39	109	62	112	100	32	4	197	107	0	76	0	0	2	222	16	202	6	0	39	48	57	6	85	0
86	13	5	0	6	5	4	11	0	0	3	4	10	5	0	7	0	0	1	1	9	0	0	0	0	2	4	1	1	5	2	0	2	4	0	1	0	0	0	0	1	0	0	0	0	2	0	0	0	0
87	0	0	0	0	1	0	1	0	0	0	2	0	0	0	4	0	0	0	0	0	0	1	1	0	0	1	2	0	1	0	0	0	0	0	1	0	0	0	2	0	0	1	0	0	0	0	0	2	0
88	0	0	0	0	0	0	0	0	0	0	0	0	0	0	0	0	0	0	0	2	0	11	0	0	0	0	0	0	0	0	1	1	0	0	0	0	0	0	6	0	0	0	0	0	0	0	0	0	0
89	0	0	0	0	0	1	0	0	0	0	0	0	0	0	0	0	0	0	0	0	0	0	0	0	0	0	0	0	0	0	0	0	0	0	0	0	0	0	0	0	0	0	0	0	0	0	0	0	0
90	3	9	0	18	5	4	2	0	6	15	8	1	1	4	9	0	0	7	3	0	0	1	7	5	12	5	0	0	0	2	0	3	0	0	3	0	0	0	1	0	4	0	0	1	0	0	5	0	0
92	7	15	2	6	10	2	6	1	3	24	9	12	11	4	16	12	22	76	62	41	7	5	281	26	4	0	5	0	4	6	5	0	6	4	1	3	9	11	0	26	1	82	29	112	39	11	5	0	2
93	0	0	0	0	0	0	0	0	0	0	0	0	0	1	0	0	0	0	2	0	0	2	0	0	0	2	0	0	0	0	0	0	0	0	0	0	0	0	0	0	0	0	0	0	0	0	0	0	0
94	0	0	0	0	0	0	0	0	0	0	0	0	0	0	0	0	0	0	0	0	2	0	0	2	0	0	0	0	0	1	7	0	0	2	0	0	8	0	0	0	0	0	0	0	0	0	0	0	0
95	0	0	0	0	1	0	0	0	0	0	0	0	9	0	5	0	0	5	2	7	0	0	0	0	0	2	0	3	0	0	0	0	1	0	0	0	0	0	1	4	3	0	0	0	1	0	0	0	0
96	25	58	36	16	21	23	14	0	24	23	52	70	0	13	0	0	0	53	36	33	0	43	24	6	4	34	2	75	75	0	0	45	46	0	7	1	0	0	43	120	37	44	0	57	19	30	102	32	0
97	0	0	0	0	0	0	0	0	0	1	0	0	0	0	0	0	0	0	0	0	0	0	0	0	0	0	0	0	0	0	0	0	0	0	0	0	0	0	0	0	0	0	0	0	0	0	0	0	0
98	0	0	0	21	0	0	0	0	0	0	0	0	0	0	0	0	0	0	0	0	0	0	0	0	0	0	0	0	0	0	0	0	0	0	0	0	0	0	0	0	0	0	0	0	0	0	0	0	0
99	0	0	1	0	0	0	0	0	0	0	0	10	0	0	0	0	0	0	0	0	0	0	15	0	0	0	0	0	0	0	0	0	0	0	0	0	0	0	0	0	0	25	0	0	4	0	0	0	0
100	0	0	0	0	0	0	0	0	0	0	0	0	0	0	0	0	0	0	0	0	0	0	0	0	0	0	0	0	0	0	0	0	0	0	0	0	0	0	0	0	0	0	0	0	0	0	0	0	0
101	0	0	0	0	0	0	0	0	0	0	0	0	0	0	0	0	0	0	0	0	0	31	0	0	0	0	0	0	0	0	0	0	0	0	0	0	0	0	1	0	0	0	0	0	0	0	20	0	0
102	181	4	1	0	1	3	31	0	8	0	0	33	7	24	1	0	3	0	0	0	0	0	0	27	0	1	5	0	0	0	0	5	0	0	0	0	1	0	1	0	0	0	3	0	0	0	0	0	0
103	0	0	0	2	0	2	0	0	0	0	0	0	0	0	0	0	0	0	0	0	0	0	3	0	0	0	0	0	0	0	0	0	0	0	0	0	0	0	0	0	0	0	0	0	0	0	0	0	0
104	0	0	0	0	0	0	0	0	0	0	0	0	0	0	0	0	0	0	0	0	0	0	0	0	0	0	0	0	0	0	0	0	0	0	0	0	0	0	0	0	2	0	0	0	0	0	0	0	0
105	0	0	0	0	0	0	0	0	0	0	0	0	0	0	0	0	0	0	0	0	0	0	0	0	0	0	0	0	0	0	0	0	0	0	0	0	0	0	0	0	0	0	0	0	0	0	0	0	0
106	0	0	0	1	0	0	0	0	0	0	0	3	0	0	0	0	4	0	0	0	59	96	89	104	113	108	89	182	152	64	289	93	143	203	197	69	145	192	47	207	0	0	0	0	0	1	0	0	0
108	18	0	0	2	0	0	14	1176	0	0	2	8	14	14	12	790	202	1	24	6	700	16	4	153	80	9	11	0	2	2	735	10	4	421	0	268	924	619	4	584	0	93	303	0	1	2	182	0	438
109	0	0	0	0	0	0	0	0	0	1	0	0	0	0	0	0	0	0	0	0	0	0	0	0	0	0	0	0	0	0	0	0	0	0	0	0	0	0	0	0	0	0	0	0	0	0	0	0	0
111	0	0	0	1	0	0	1	0	0	1	0	0	0	0	0	0	1	1	0	0	0	0	0	0	0	0	0	0	0	0	1	1	1	2	0	0	0	2	0	1	0	0	0	0	0	1	1	1	1
112	0	0	0	1	0	0	0	0	0	0	0	0	0	3	0	0	0	0	0	0	0	0	0	0	0	0	0	0	0	0	0	0	0	0	3	0	0	0	0	0	0	0	0	1	0	0	0	0	0
113	0	0	0	0	0	0	0	0	0	0	0	0	0	0	0	0	0	0	0	0	0	0	0	0	0	0	0	0	0	0	0	0	0	0	0	0	0	0	0	0	4	0	0	0	0	0	0	0	0
115	0	0	0	0	0	0	0	0	0	0	0	0	0	0	0	0	0	0	0	1	0	0	0	0	0	0	0	0	0	0	0	0	0	0	0	0	0	0	0	0	1	0	0	0	0	0	0	0	0
117	0	1	0	3	0	2	4	0	1	0	1	0	0	1	0	0	0	1	1	7	0	0	0	9	4	1	1	0	0	1	0	4	0	0	2	0	0	0	3	7	0	0	0	0	0	0	0	1	0
118	1	16	40	98	17	93	62	0	14	2	7	19	1	59	12	0	1	120	9	12	0	10	43	0	12	81	0	47	62	33	0	51	43	0	60	0	0	0	1	0	48	0	0	46	42	64	0	42	0
119	0	71	4	1	4	0	1	0	10	18	4	40	0	0	2	0	0	16	6	15	0	31	4	3	0	14	44	15	45	5	0	114	21	0	7	0	0	0	7	0	128	0	0	21	20	18	0	22	0
120	0	0	3	26	16	5	5	0	0	0	0	2	3	10	0	0	0	7	0	1	0	1	0	0	0	1	3	0	6	21	1	4	0	0	2	0	0	0	21	19	2	0	0	2	10	5	0	6	0
121	0	0	0	0	0	0	0	52	0	0	0	0	0	0	0	52	17	0	0	0	53	4	0	0	0	0	0	0	0	0	55	0	1	103	0	21	296	61	0	11	0	0	0	0	0	0	2	0	13
122	1	4	26	0	2	1	0	0	1	2	1	0	1	5	0	0	0	1	3	0	0	0	1	0	0	5	0	5	12	0	0	0	1	0	0	0	0	0	3	0	9	2	0	1	2	0	0	3	0
123	0	3	0	0	6	0	0	0	0	1	0	0	0	0	2	0	0	1	1	0	0	0	1	0	0	0	1	0	0	0	0	0	1	0	0	0	0	0	0	0	0	0	0	0	0	0	1	0	0
124	0	0	0	0	0	0	0	0	0	0	0	0	0	0	0	0	0	0	0	0	2	0	0	0	0	0	0	0	0	0	0	0	0	0	0	0	0	0	0	0	0	0	0	0	0	0	0	0	0
125	0	0	0	0	0	0	0	5	0	0	0	0	0	0	0	1	0	0	0	0	2	0	0	1	0	0	0	0	0	0	3	0	0	1	0	0	0	4	0	0	0	0	0	0	0	0	0	0	0
126	1	0	1	4	1	5	2	0	0	0	2	0	0	2	1	0	0	0	0	0	0	1	0	0	4	1	1	2	5	1	0	3	0	0	3	0	0	0	0	2	2	0	0	1	0	0	0	5	0
127	0	0	0	0	0	0	1	5	0	0	0	0	0	0	0	4	0	0	0	0	0	0	0	0	0	0	0	0	0	0	2	0	0	1	0	0	0	7	1	0	0	0	1	0	0	0	0	0	2
128	0	0	0	0	0	0	0	0	0	0	0	0	0	0	0	0	0	0	0	0	0	0	0	0	0	0	0	0	0	0	0	0	0	0	0	0	0	0	0	0	0	0	0	0	0	0	0	0	0
129	0	0	0	0	0	0	0	0	0	0	0	0	0	0	0	0	0	0	0	0	0	0	0	0	0	0	0	0	0	0	0	0	0	0	0	0	0	0	0	0	0	0	0	0	0	0	0	0	0
130	0	0	0	0	0	0	0	0	0	4	0	0	0	0	0	0	0	0	0	0	0	0	0	0	0	0	0	0	0	0	0	0	0	0	0	0	0	0	0	0	0	0	0	0	0	0	0	0	0
131	0	0	0	0	0	0	0	0	0	0	0	0	0	0	0	0	0	0	0	0	0	0	0	0	0	0	0	0	0	0	0	0	0	0	0	0	0	0	0	0	0	0	0	0	3	0	0	0	0
133	12	4	0	0	8	1	8	0	0	0	2	6	12	0	7	0	0	2	0	16	0	0	0	0	2	0	0	0	0	6	0	0	0	1	0	0	0	0	3	0	0	3	0	0	0	0	0	0	0
134	17	8	0	0	0	0	0	72	47	0	0	0	0	0	0	22	0	0	0	0	19	0	0	2	0	0	0	0	0	0	27	0	0	44	0	51	26	107	0	13	0	0	23	0	0	0	2	0	84
135	0	0	0	0	0	0	0	1	1	0	0	0	3	2	1	2	4	1	0	0	0	1	0	6	1	0	0	0	0	0	0	0	0	2	0	2	1	7	0	6	0	0	0	0	0	0	0	0	0
136	69	100	42	78	80	115	38	0	103	61	55	51	71	65	116	1	3	80	25	30	0	94	46	11	62	97	86	98	76	201	7	101	93	1	73	0	0	1	146	131	115	19	176	58	43	47	163	50	0
137	0	0	0	0	0	0	0	0	0	0	0	0	0	0	0	0	2	0	0	4	0	0	0	0	0	0	0	0	0	0	0	0	0	0	0	0	0	0	0	0	0	0	0	0	0	0	0	0	0
138	0	0	0	0	0	0	0	0	0	0	0	0	0	0	0	0	0	0	0	0	0	0	0	0	0	0	0	0	0	0	0	0	0	0	0	0	0	0	0	0	17	0	0	0	4	0	0	1	0
139	0	1	0	4	3	8	1	0	2	0	18	13	17	0	2	0	0	0	2	0	0	11	2	0	6	3	0	5	8	3	0	5	10	0	3	0	0	0	14	11	2	20	0	7	0	1	0	1	0
140	0	5	0	90	9	59	0	0	0	2	9	0	0	0	0	0	0	0	0	71	0	0	0	0	12	0	0	0	0	0	1	0	1	0	0	0	0	0	0	1	0	0	0	0	0	1	0	0	0
141	9	1	0	10	0	0	4	0	1	0	1	0	1	0	2	0	12	1	4	4	0	9	0	0	0	0	0	0	0	0	0	0	0	0	0	0	0	0	0	0	2	5	14	3	0	1	8	4	0
142	0	0	0	12	0	0	0	0	0	0	1	0	0	0	0	0	0	0	0	0	0	0	0	0	0	0	0	0	0	0	0	0	0	0	0	0	0	0	0	0	0	0	0	0	0	0	0	0	0
144	0	0	0	0	0	0	0	5	0	0	0	0	0	0	0	0	0	0	0	0	1	0	0	0	0	0	0	0	0	0	0	0	0	0	0	0	0	0	0	0	0	1	0	0	0	0	0	0	0
145	0	0	0	0	0	0	0	1	0	0	0	0	0	0	0	0	0	0	0	0	0	0	0	0	0	0	0	0	0	0	0	0	0	0	0	0	0	0	0	0	0	0	0	0	0	0	0	0	0
146	0	0	0	0	0	0	0	0	0	32	0	0	0	0	0	0	0	63	0	13	0	0	5	0	0	0	0	0	0	0	0	0	0	0	6	0	0	0	0	0	30	0	0	29	0	0	0	41	0
147	0	0	0	0	0	0	0	0	0	0	0	0	0	0	0	0	0	0	15	0	0	0	0	0	0	0	4	0	1	0	0	1	0	0	1	0	0	0	0	0	0	0	0	4	0	0	0	0	0
148	0	0	0	8	0	0	0	0	0	0	0	0	0	0	0	0	0	0	0	0	0	0	0	0	1	0	0	0	0	0	0	0	0	0	0	0	0	0	0	0	0	0	0	0	0	0	0	0	0
149	0	0	0	0	0	0	0	0	0	0	0	0	0	0	0	0	0	0	0	0	0	0	0	0	0	0	0	0	0	0	0	3	0	0	0	0	0	0	0	0	0	0	0	0	0	0	0	0	0
150	0	0	0	0	0	0	0	0	0	0	0	0	0	0	0	1	2	0	0	0	0	0	0	0	0	0	0	0	0	0	0	0	0	0	0	0	0	0	0	0	0	0	0	0	0	0	0	0	0
151	0	0	0	2	0	0	1	0	0	0	0	0	0	0	2	0	0	0	0	0	0	1	2	0	0	0	0	2	0	0	0	0	0	0	1	0	0	0	0	1	2	0	0	2	0	0	0	2	0
152	0	0	4	0	0	0	0	0	0	0	0	0	0	0	0	0	0	0	0	0	0	0	0	0	0	0	0	0	0	0	0	0	0	0	0	0	0	0	0	0	0	0	0	0	0	0	0	0	0
153	0	0	0	0	0	0	0	0	0	0	0	0	0	0	0	0	0	0	0	0	0	0	0	0	0	0	0	0	0	0	0	0	0	0	0	0	0	0	0	0	0	0	0	0	0	0	0	0	0
154	24	16	43	21	4	14	88	0	37	9	19	44	32	35	10	0	1	20	87	40	1	12	13	0	1	56	19	231	109	0	0	21	23	0	47	0	0	0	50	2	83	9	0	33	3	0	0	22	0
155	0	18	0	19	0	0	0	0	0	0	0	0	15	0	0	0	0	9	0	0	0	0	1	0	0	0	0	36	0	0	0	0	0	0	0	0	0	0	0	0	0	0	0	0	2	1	0	0	0
156	0	0	31	24	49	4	11	0	10	0	14	31	5	32	37	0	3	18	8	1	0	17	14	28	42	26	41	23	6	97	0	23	34	0	63	0	1	1	11	11	47	68	0	4	25	16	1	2	0
157	0	0	0	0	0	0	0	0	0	0	0	0	0	0	0	0	0	0	0	0	0	0	0	0	0	0	0	0	0	0	0	0	0	0	0	0	0	0	0	0	0	0	0	0	0	0	0	0	0
158	1	637	749	126	87	491	623	0	303	271	189	176	416	177	433	0	3	29	71	306	0	311	620	0	20	282	617	204	368	4	1	527	459	0	241	0	1	2	2	4	225	769	0	137	161	264	3	231	0
159	0	0	0	0	0	0	0	4	0	0	0	0	0	0	0	0	0	0	0	0	0	0	0	0	0	0	0	0	0	0	1	0	0	0	0	0	0	0	0	0	0	0	0	0	0	0	0	0	0
160	0	1	1	2	0	0	1	0	1	3	0	0	0	0	0	0	0	0	0	3	0	0	0	0	2	0	0	0	1	0	0	0	2	0	2	0	0	0	0	0	0	3	0	2	1	2	0	0	0
161	1	58	1	27	0	2	22	0	0	38	195	105	0	39	2	0	0	0	0	0	0	53	0	0	0	62	145	252	53	0	0	77	85	0	82	0	0	0	160	1	0	77	0	1	0	0	0	0	0
162	5	2	12	11	3	0	9	0	2	4	4	1	13	6	2	0	0	8	0	9	0	1	8	0	4	1	1	0	6	1	0	10	6	0	1	0	0	1	0	1	12	8	0	12	14	15	0	20	0
163	5	1	0	0	0	0	0	0	5	5	1	3	2	2	0	1	1	1	1	0	0	2	0	0	2	1	2	2	4	13	0	4	3	0	5	0	0	0	3	2	1	2	0	0	3	2	0	0	2
164	0	0	0	8	0	0	0	0	0	0	0	0	0	0	0	0	0	0	0	0	0	0	0	0	0	0	0	0	0	0	0	0	0	0	0	0	0	0	0	0	40	0	0	2	0	0	0	0	0
165	10	6	2	4	5	8	10	0	1	6	6	10	13	17	3	0	0	2	2	0	0	5	4	0	10	41	7	9	0	21	0	16	4	0	20	0	0	0	1	0	5	1	0	8	2	5	0	2	0
166	0	4	0	0	6	0	0	47	2	4	0	0	5	0	1	5	2	0	5	4	25	0	1	3	0	0	0	0	0	0	51	0	4	37	23	58	37	189	0	79	3	0	6	1	7	1	12	0	26
167	0	1	3	0	0	0	0	0	0	0	0	0	0	0	0	0	0	3	6	7	0	0	1	0	0	1	0	0	17	0	0	0	0	0	0	0	0	0	0	0	1	0	0	4	0	3	0	4	0
168	0	0	0	0	0	0	0	0	0	0	0	0	0	0	0	0	0	0	0	0	0	0	0	0	0	0	0	21	0	0	0	0	0	0	0	0	0	0	0	0	0	0	0	0	0	0	0	0	0
169	0	0	0	0	0	0	0	0	0	0	0	0	0	0	0	0	0	0	0	0	0	0	0	0	0	0	0	0	0	0	0	0	0	0	0	0	0	0	0	0	0	0	0	0	0	0	0	0	0
170	0	0	0	0	0	0	0	4	0	0	0	0	0	0	0	0	1	0	0	0	0	0	1	2	0	0	0	0	0	0	4	0	0	1	0	0	3	0	0	0	0	1	0	1	0	0	0	1	3
171	0	0	0	0	0	0	0	0	1	0	0	0	0	0	0	0	0	0	0	1	0	0	0	0	0	0	0	0	0	0	0	0	0	0	0	0	0	0	0	0	0	0	0	0	0	0	1	0	0
172	0	0	0	0	0	0	0	0	0	0	0	1	0	3	0	0	0	1	0	0	0	0	14	0	0	15	0	3	83	0	0	29	0	0	0	0	0	0	0	0	0	0	0	42	0	4	0	0	0
173	26	16	4	27	15	1	15	0	10	1	5	17	7	28	5	2	12	10	11	23	0	57	9	35	124	21	11	2	6	18	1	17	1	0	7	0	1	0	41	3	16	30	26	2	12	3	73	6	3
174	0	0	0	0	0	0	0	0	0	0	0	0	0	0	0	0	0	0	0	0	3	0	0	0	0	0	0	0	0	0	0	0	0	0	0	1	0	4	0	0	0	0	0	0	0	0	0	0	3
175	5	2	18	17	0	6	9	0	4	3	0	1	0	0	0	0	0	5	46	0	0	0	5	59	67	0	13	15	11	48	1	2	4	4	9	0	0	0	12	8	4	2	0	3	5	1	0	0	0
176	0	0	0	0	0	0	0	0	0	0	0	0	0	0	0	0	0	0	0	0	0	0	0	0	1	0	0	0	0	0	0	0	0	0	0	0	0	0	0	0	0	0	0	0	0	0	0	0	0
177	131	147	467	293	107	131	123	0	227	204	131	135	145	127	5	0	10	177	508	298	0	0	19	122	32	49	115	16	35	213	0	10	29	0	25	1	2	0	7	3	78	7	27	64	158	93	54	107	4
178	0	0	2	2	1	1	3	0	3	1	2	0	14	1	4	0	0	2	5	3	0	1	1	0	15	0	0	0	0	0	0	1	1	0	1	1	0	0	0	0	0	0	0	0	3	0	0	3	0
179	0	0	0	0	0	1	1	0	0	1	0	0	0	0	0	0	0	0	0	0	0	0	0	0	0	0	0	6	0	0	0	0	0	0	1	0	0	0	0	0	0	0	0	0	0	0	0	0	0
180	0	0	0	0	0	0	0	0	0	0	0	0	0	0	0	0	0	0	0	0	0	0	3	0	0	0	0	0	0	0	0	0	0	0	0	0	0	0	0	0	0	0	0	0	0	0	0	0	0
181	0	5	0	5	3	2	0	0	0	2	6	0	10	0	3	0	0	12	0	16	0	0	0	0	0	0	0	0	0	0	0	0	3	0	2	0	0	0	0	0	81	0	0	112	18	0	0	0	0
182	0	0	0	0	0	13	0	0	0	0	2	1	0	0	0	0	0	0	1	0	0	0	0	0	0	1	0	0	0	0	0	1	0	0	0	0	0	0	0	0	0	0	0	0	0	0	0	0	0
183	0	11	10	11	10	2	8	0	7	0	16	0	21	23	1	0	0	8	11	2	0	6	8	85	13	14	26	17	22	49	2	6	8	1	0	0	0	1	93	3	13	37	0	2	3	3	1	0	0
184	0	0	0	0	0	0	0	38	0	0	0	0	0	0	0	7	8	0	0	0	8	1	6	5	1	0	0	0	0	0	17	0	0	8	0	3	18	10	0	0	0	8	0	0	0	0	8	2	6
185	0	0	0	1	1	4	0	0	1	26	0	6	0	1	0	0	0	65	0	61	0	28	2	0	0	0	0	1	48	0	0	41	23	0	5	0	0	0	5	0	0	19	0	0	0	2	69	21	0
186	0	1	0	0	0	0	0	204	1	0	0	3	0	0	0	60	13	0	0	0	26	0	0	0	0	0	0	0	0	1	24	0	0	28	0	7	11	8	0	1	2	1	1	5	0	0	0	2	14
187	0	0	0	0	0	0	0	0	0	0	0	0	0	0	0	0	0	0	0	0	0	0	0	0	0	0	0	0	0	0	0	0	0	0	0	2	0	0	0	0	0	0	0	0	0	0	0	0	0
188	0	0	0	0	0	0	0	0	0	0	0	0	0	0	0	0	0	0	0	0	0	0	0	5	30	0	0	0	0	0	0	2	0	0	0	0	0	0	0	3	0	0	0	0	0	0	1	0	0
189	0	0	0	0	0	0	0	0	11	0	0	0	0	6	1	0	0	0	0	0	0	0	0	0	0	0	0	0	0	0	0	0	0	0	0	0	0	0	0	0	0	0	0	0	0	0	0	0	0
191	0	0	0	0	1	2	1	0	0	5	2	0	2	0	0	0	0	0	2	0	0	1	5	3	3	3	0	1	0	2	0	4	0	0	2	0	0	0	1	0	2	0	0	4	0	0	0	1	0
192	80	79	142	11	83	134	98	0	151	122	151	136	40	9	16	0	0	67	4	92	0	0	17	0	8	0	61	65	166	6	0	21	9	0	1	0	0	0	1	0	26	0	0	56	30	43	0	47	0
193	0	0	0	0	0	0	0	0	0	0	0	0	0	0	0	0	0	0	0	0	0	0	0	0	0	0	0	0	0	0	0	0	0	0	0	0	0	0	0	0	0	0	0	0	0	0	0	0	0
194	87	177	85	0	125	26	76	0	44	47	17	118	97	47	47	1	3	79	35	2	0	67	140	252	261	186	85	3	11	322	5	48	55	6	112	0	0	1	129	151	161	33	8	61	111	3	90	119	0
195	2	0	2	26	0	0	0	0	0	0	0	1	0	0	0	0	0	0	0	0	0	0	11	0	2	0	0	0	0	0	0	0	0	0	0	0	0	0	0	1	0	0	0	0	4	0	0	0	0
196	0	0	0	0	0	0	0	0	0	0	0	1	0	0	0	0	0	0	0	0	0	0	2	0	0	0	0	0	0	0	0	0	0	0	0	0	0	0	0	0	13	3	0	0	5	1	0	0	0
197	0	0	0	0	2	4	0	0	0	3	0	0	1	0	5	0	0	6	0	3	0	1	7	0	1	0	0	0	0	0	0	6	0	0	2	0	0	0	1	0	2	0	0	0	0	0	3	5	0
198	0	0	0	0	0	0	0	0	0	0	0	0	0	0	0	0	0	0	0	0	0	0	0	0	0	0	0	0	0	0	0	0	0	0	0	0	0	0	0	0	0	0	0	0	0	0	0	0	0
199	5	11	4	19	25	0	12	0	1	16	1	5	9	15	7	0	0	6	2	2	0	2	10	0	12	8	5	10	13	17	0	6	9	0	21	0	0	0	0	2	7	4	2	8	5	2	15	3	0
201	0	0	0	0	0	0	1	0	0	0	0	1	0	0	0	0	0	0	0	0	0	0	1	0	5	0	0	0	0	0	0	1	2	0	3	0	0	0	0	0	0	0	0	0	0	0	0	0	0
203	17	3	5	56	27	26	1	0	9	0	9	31	15	4	3	0	0	22	4	13	1	7	14	72	78	18	18	22	2	94	2	7	3	3	5	0	2	1	44	4	21	26	0	42	11	7	4	30	2
204	6	17	5	2	8	5	0	0	3	2	13	3	10	2	1	0	0	3	0	3	0	1	3	0	2	3	1	1	8	0	0	3	0	0	0	0	0	0	0	0	6	0	0	0	7	6	0	3	0
205	2	25	27	28	108	29	39	0	1	25	23	40	29	39	13	0	0	29	16	29	0	7	17	0	41	13	4	6	7	4	0	29	33	0	33	0	1	0	0	0	167	4	0	126	18	38	0	13	0
206	0	0	0	0	0	0	0	0	1	0	0	0	0	0	0	0	0	0	0	0	0	0	1	0	0	0	0	0	0	0	0	0	0	0	1	0	0	0	0	0	0	0	0	0	0	0	0	0	0
207	0	0	0	0	0	0	1	0	0	0	0	0	0	0	0	0	0	1	0	0	0	0	0	2	0	0	0	0	0	0	0	0	0	0	0	0	0	0	0	0	1	0	0	0	0	0	0	0	0
208	0	0	0	0	1	0	0	0	0	0	2	5	0	0	1	0	0	0	0	0	0	0	0	0	0	0	0	0	0	0	0	0	0	0	0	0	0	0	0	0	0	0	0	0	0	0	0	0	0
210	0	0	0	0	0	0	0	0	0	0	0	0	0	0	0	0	0	0	0	0	0	0	0	0	0	0	0	0	0	0	0	0	0	0	0	0	0	0	0	0	0	0	0	0	0	0	0	0	0
211	2	1	6	5	1	3	8	0	4	6	7	8	6	3	4	1	0	2	4	1	0	3	1	2	9	9	5	7	6	9	0	4	4	0	9	0	0	0	2	23	6	4	0	5	2	1	7	7	0
212	0	0	0	0	0	0	0	0	0	0	0	0	0	0	0	0	0	0	0	0	40	0	0	0	0	0	0	0	0	0	14	0	0	28	0	7	19	24	0	0	0	0	0	0	0	0	0	0	1
213	0	93	0	0	11	4	0	0	0	4	0	0	55	0	0	0	0	0	0	0	13	0	0	0	0	0	0	0	0	7	2	0	0	0	0	0	0	0	0	0	0	2	0	0	0	0	0	0	0
214	0	0	0	0	0	0	0	0	0	0	0	0	0	0	0	0	0	0	0	0	0	0	0	0	0	0	0	0	0	0	0	0	0	0	0	0	0	0	0	0	0	0	0	0	0	0	0	0	0
215	4	0	393	1	33	0	0	0	62	252	0	10	0	191	0	0	0	166	0	31	0	0	213	0	3	97	77	381	140	0	0	226	76	0	231	0	0	0	0	0	6	0	0	120	36	0	0	161	0
216	123	43	11	5	3	1	60	0	50	18	8	4	12	75	2	0	1	3	3	8	1	0	2	0	2	0	0	0	0	0	0	0	0	0	0	0	0	0	0	0	1	1	0	4	1	2	0	1	0
217	0	0	0	0	0	0	0	0	0	0	0	0	0	0	0	0	0	0	0	0	0	0	0	0	0	0	0	0	0	0	0	0	0	0	0	0	0	0	0	0	0	0	0	0	0	0	0	0	0
218	0	0	0	0	0	0	0	0	0	0	0	0	0	0	0	0	0	0	6	0	0	0	0	0	0	0	0	0	0	0	0	0	0	0	0	0	0	0	0	0	0	0	0	0	0	0	0	0	0
219	0	5	37	17	5	4	12	0	66	25	0	1	68	70	0	0	0	7	8	0	0	38	6	19	9	0	33	8	10	14	0	5	5	1	19	0	0	0	17	0	0	1	0	0	10	0	0	0	0
220	0	0	0	4	1	2	5	0	0	3	0	0	0	2	2	0	0	8	1	0	0	0	5	0	0	0	0	8	1	0	0	0	18	0	0	0	0	0	0	0	3	0	0	6	0	6	0	3	0
221	10	15	18	23	14	19	13	0	11	3	40	7	11	10	12	0	0	10	11	14	0	13	27	0	48	25	20	21	14	51	1	14	13	1	17	1	0	0	27	17	23	0	0	17	16	8	38	10	0
222	0	0	0	0	0	0	0	0	0	0	0	0	0	0	0	0	0	0	0	0	0	0	0	0	0	0	0	0	0	1	0	0	0	0	0	0	0	0	0	0	0	0	0	0	0	0	0	0	0
223	0	0	0	0	0	0	0	0	0	0	0	0	0	0	0	0	0	1	0	0	0	0	0	0	0	0	0	2	1	0	0	0	0	0	0	0	0	0	0	0	0	0	0	0	0	0	0	0	0
224	0	0	0	0	0	4	0	0	0	0	0	0	0	0	0	0	0	0	0	0	0	2	0	0	0	0	0	0	0	0	0	0	0	0	0	0	0	0	0	0	0	0	0	0	0	0	0	0	0
225	0	0	0	0	0	0	0	0	0	0	0	0	1	0	3	0	0	0	0	1	0	0	0	0	0	0	0	0	0	0	0	0	0	0	0	0	0	0	0	0	0	0	0	0	0	0	0	0	0
226	71	0	0	11	22	31	1	0	22	2	1	31	1	2	1	0	1	6	0	0	0	7	0	0	37	4	0	10	1	2	0	7	2	1	9	0	1	1	19	0	6	1	0	15	0	0	0	0	0
227	20	6	0	1	23	0	0	107	0	5	11	5	19	16	26	144	66	0	1	0	23	2	1	80	14	0	0	1	0	0	60	1	0	27	0	14	100	123	7	98	0	0	0	0	0	1	0	0	0
228	0	0	0	0	0	3	0	0	0	0	0	0	0	0	0	0	0	0	0	0	0	0	0	0	0	0	0	0	0	0	0	0	0	0	0	0	0	0	0	0	0	0	0	0	0	0	0	0	0
229	0	0	0	0	0	0	0	0	0	1	3	0	1	1	0	0	0	0	0	0	0	0	0	4	7	0	4	0	3	1	0	1	0	0	0	0	0	0	1	0	1	0	0	0	0	0	0	0	0
230	0	0	1	0	0	0	0	0	0	0	0	0	0	0	0	0	0	1	0	0	0	0	0	0	0	0	0	0	0	2	0	0	0	0	0	0	0	0	2	0	0	1	0	0	0	0	0	0	2
231	0	0	0	0	0	0	0	0	0	0	0	0	0	0	0	0	0	0	0	0	0	0	0	0	0	0	1	0	0	0	0	0	0	0	0	0	0	0	0	0	0	0	0	0	0	0	0	0	0
232	0	0	0	0	0	0	0	0	0	0	0	0	0	0	0	0	0	0	0	0	0	0	0	0	0	0	0	0	0	1	0	1	0	0	1	0	0	0	0	0	0	0	0	0	0	0	0	0	0
233	0	0	0	0	0	0	0	0	0	0	0	0	0	0	0	0	0	0	0	0	0	0	0	0	0	0	0	0	0	0	0	0	0	0	0	0	0	0	0	0	0	0	0	0	0	0	0	0	0
234	0	0	0	0	0	0	0	0	0	0	0	0	0	0	0	0	0	0	0	0	0	0	0	0	0	0	0	0	0	0	0	0	0	0	0	0	0	0	0	0	0	0	0	0	0	0	0	0	0
235	1	0	4	4	1	0	2	0	12	2	0	0	1	1	1	0	0	2	11	8	0	0	24	0	0	2	2	8	1	2	0	0	9	0	0	0	0	0	9	0	6	0	0	5	6	3	0	36	0
236	12	47	5	34	77	12	33	0	23	37	0	5	7	25	1	0	18	62	26	34	0	4	28	12	35	3	4	4	4	5	0	38	55	0	29	0	0	0	2	2	33	32	27	46	25	21	0	18	55
237	0	0	0	1	0	1	0	0	2	0	1	0	0	0	0	0	0	2	0	0	0	1	0	0	1	0	0	2	0	1	0	0	0	0	1	0	0	0	0	1	2	0	0	0	0	0	0	0	0
238	126	95	37	14	32	11	0	0	46	38	4	70	55	12	3	0	0	150	4	48	0	15	44	0	32	68	1	57	18	22	0	37	20	0	28	1	0	0	119	28	54	39	1	45	17	32	1	47	0
239	0	0	0	0	0	0	0	0	0	0	0	0	0	0	0	0	0	0	0	0	0	0	2	0	0	0	0	0	0	0	0	0	0	0	0	0	0	0	0	1	0	0	0	0	0	0	3	0	0
240	3	6	1	1	3	2	1	0	9	11	3	3	4	9	2	0	0	1	0	3	0	5	2	0	4	23	7	21	2	1	0	1	7	0	3	0	0	0	0	0	13	0	0	3	1	2	0	0	0
241	0	0	0	0	0	0	0	0	0	0	0	0	0	0	0	0	0	0	0	2	0	1	0	0	0	0	2	1	1	1	0	4	0	0	0	0	0	0	1	3	0	2	1	0	0	0	0	0	0
242	0	0	0	4	0	0	0	0	0	0	0	0	0	0	0	0	0	0	0	0	0	0	0	0	0	0	0	0	0	0	0	0	0	0	0	0	0	0	0	0	0	0	0	0	0	0	0	0	0
243	0	0	0	0	0	0	0	0	0	0	0	0	0	0	0	0	0	0	0	0	0	0	0	0	0	0	0	0	0	0	0	0	0	0	0	0	0	0	0	0	0	0	0	0	0	0	0	0	0
244	0	0	0	9	8	32	0	0	28	9	0	101	3	0	2	0	0	11	0	0	0	0	54	0	0	0	0	2	1	9	0	11	25	0	7	0	0	0	0	0	1	0	0	0	21	0	0	49	0
245	0	0	0	424	0	0	0	0	0	0	0	0	0	0	0	0	0	0	0	0	0	0	0	0	0	0	0	0	0	0	0	0	0	0	0	0	0	0	0	0	0	0	0	0	1	0	0	0	0
246	0	0	0	0	0	0	0	1	0	0	0	0	0	0	0	0	0	0	0	0	0	0	0	0	0	0	0	0	0	0	0	0	0	0	0	0	0	0	0	0	0	0	0	0	0	0	0	0	0
247	0	0	0	0	0	0	0	0	0	0	0	0	0	0	0	0	0	0	0	0	0	0	0	0	0	0	3	0	0	0	0	0	0	0	0	0	0	0	0	0	0	0	0	0	0	0	0	0	0
248	0	0	101	3	8	0	0	0	0	5	0	5	0	4	44	0	0	1	14	0	0	0	0	0	0	1	0	4	4	0	0	0	0	0	0	0	0	0	0	0	0	0	0	0	0	0	0	2	0
249	7	30	14	35	37	15	39	0	41	58	15	12	23	16	44	2	1	44	49	26	0	119	32	0	108	25	12	51	52	18	1	58	49	1	66	0	0	2	90	2	56	0	1	10	15	18	1	15	0
250	0	12	2	0	4	0	1	0	0	8	1	0	0	0	6	0	0	0	0	0	0	0	1	4	0	0	0	1	1	4	0	8	2	0	6	0	0	0	1	0	0	0	0	0	0	0	3	0	0
251	0	3	0	0	0	0	0	0	0	0	0	0	0	0	0	0	0	0	0	0	0	0	1	0	0	7	0	0	0	0	0	0	0	0	0	0	0	0	0	0	0	0	0	0	0	0	0	1	0
252	0	0	0	0	0	11	0	0	0	0	0	0	0	0	0	0	0	0	0	0	0	0	0	0	0	0	0	0	0	0	0	10	0	0	20	0	0	0	0	0	0	0	0	0	0	0	0	0	0
253	0	0	0	0	0	0	0	0	0	0	0	0	0	0	0	0	2	0	0	0	0	0	0	0	0	0	0	0	0	0	0	0	0	0	0	0	0	0	0	0	0	0	0	0	0	0	0	0	0
254	0	0	0	0	1	1	0	0	0	0	0	0	0	0	0	0	0	0	0	0	0	0	0	0	0	0	0	0	0	0	0	0	0	0	0	0	0	0	1	2	0	0	0	0	0	0	0	0	0
255	0	0	0	0	0	0	0	0	0	0	0	0	0	0	0	0	0	0	0	0	0	0	0	0	0	0	0	0	0	0	0	0	0	0	0	0	0	0	0	0	0	0	0	0	0	0	0	0	0
256	10	12	5	1	1	4	9	0	2	0	1	7	7	0	2	0	0	3	8	2	0	5	0	0	12	0	5	4	8	14	0	7	1	0	1	0	1	0	1	5	6	9	0	0	3	2	0	1	0
257	0	0	0	0	0	0	0	7	0	0	0	0	0	0	0	1	0	0	0	0	8	0	0	1	0	0	0	0	0	0	1	0	0	20	0	8	0	9	0	0	0	0	0	0	0	0	0	0	4
258	0	2	21	49	0	0	0	0	0	0	0	0	0	0	0	0	0	0	0	0	0	0	0	0	0	0	2	0	4	0	0	0	0	0	0	0	0	0	0	0	0	0	0	0	0	0	0	0	0
259	0	0	0	0	0	0	0	0	0	0	0	0	0	0	0	0	0	0	0	0	0	0	0	0	0	0	0	0	0	0	2	0	0	2	0	0	0	2	0	0	0	0	0	0	0	0	0	0	0
260	0	0	0	0	0	0	0	16	0	0	0	0	0	0	0	4	1	0	0	0	13	1	0	3	0	0	0	0	0	0	6	0	0	12	0	5	0	10	0	1	0	0	1	0	0	0	0	0	4
261	0	0	0	0	0	0	0	0	0	0	0	0	0	0	0	1	0	0	0	0	0	1	0	0	0	0	0	0	0	0	0	0	0	0	0	0	0	0	0	0	0	0	1	0	0	0	0	0	15
262	0	0	0	0	0	0	0	0	0	0	0	0	0	0	0	0	0	0	0	0	0	0	0	0	0	0	0	0	0	0	0	0	0	0	0	0	0	0	0	0	0	0	0	0	0	0	0	0	0
263	1	0	0	1	5	4	0	0	0	1	0	2	4	4	0	0	0	0	0	0	0	0	0	0	1	0	0	1	9	0	0	7	3	0	4	0	0	0	0	0	0	0	0	0	0	0	0	0	0
265	0	0	0	0	0	0	0	0	0	0	0	0	0	0	0	0	0	0	0	0	0	0	0	0	0	0	0	0	0	0	0	0	0	0	0	0	0	0	0	0	0	0	2	0	0	0	0	0	0
266	0	0	0	1	0	1	1	0	1	0	0	0	0	0	0	0	0	0	0	0	0	2	0	0	0	1	0	0	1	0	0	2	0	0	0	0	0	0	0	0	1	0	0	0	0	1	4	0	0
267	0	0	5	34	0	1	0	0	0	33	0	0	0	4	0	0	1	3	0	9	0	173	20	0	7	2	1	0	0	0	0	6	13	1	10	0	2	1	2	1	3	0	0	0	3	5	0	1	0
268	1	83	0	0	0	0	4	0	20	15	0	3	7	0	0	0	0	0	55	2	0	27	0	70	1	1	1	0	0	0	0	9	0	0	0	0	0	0	59	302	34	0	65	0	18	1	31	0	0
269	0	0	0	0	0	0	2	0	0	0	0	0	0	0	0	0	0	0	0	0	0	0	0	0	0	0	0	1	0	0	0	0	0	0	0	0	0	0	0	0	0	0	0	0	0	0	0	0	0
270	0	0	0	0	0	0	0	0	0	0	0	0	0	0	0	0	0	0	1	0	0	1	0	0	0	0	2	0	0	0	0	2	0	0	2	0	0	0	0	0	0	0	0	0	0	0	0	0	0
271	0	0	0	0	3	0	0	0	0	1	5	0	0	1	1	0	0	0	0	0	0	1	0	0	2	0	0	7	8	3	0	0	2	0	2	0	0	0	0	0	1	0	0	0	0	0	0	0	0
272	0	0	0	0	0	0	0	0	0	0	0	0	0	0	0	0	0	0	0	0	0	0	0	0	0	0	0	0	0	0	0	0	0	0	0	0	0	0	0	0	0	0	0	0	0	0	0	0	0
273	0	2	0	0	0	1	0	0	0	0	0	0	0	0	0	0	0	0	1	0	0	0	0	0	0	0	0	0	0	0	0	0	0	0	0	0	0	0	0	0	0	0	0	0	0	0	0	0	0
274	0	3	2	0	4	0	0	0	1	8	0	5	0	1	1	0	0	2	1	4	0	0	0	24	8	0	0	5	1	2	0	0	1	0	3	1	0	0	20	29	3	1	0	3	0	0	0	6	0
275	0	0	0	0	0	0	0	0	0	0	0	0	0	0	0	0	0	0	0	0	0	0	0	0	0	0	0	0	0	0	0	0	0	0	0	0	0	0	0	1	0	0	0	0	0	0	0	0	0
276	0	0	0	0	0	0	0	0	0	1	0	0	0	0	0	0	0	0	1	0	0	0	0	0	0	0	0	0	0	0	0	0	0	0	0	0	0	0	0	0	0	0	0	0	0	0	7	0	0
277	0	0	0	4	0	0	0	0	0	0	0	0	0	0	0	0	0	0	0	0	0	0	0	0	0	0	0	0	0	0	0	0	0	0	0	0	0	0	0	0	0	0	0	0	0	0	0	0	0
278	0	0	0	0	2	0	0	0	0	0	0	0	0	0	0	0	0	0	1	0	0	0	0	0	0	0	0	0	0	0	0	0	0	0	0	1	0	0	0	14	1	0	0	0	0	0	0	0	0
279	9	47	23	6	72	0	0	0	0	0	0	32	6	0	0	0	48	7	8	12	0	28	32	0	1	0	35	47	43	23	0	45	65	0	40	0	0	0	0	163	36	94	0	30	123	85	0	32	0
280	0	0	0	1	0	0	0	0	0	0	0	0	0	0	0	0	0	0	1	0	0	3	0	5	0	0	0	0	0	0	0	0	0	0	1	0	0	0	1	0	0	0	0	0	0	0	7	0	0
281	0	0	0	13	0	0	0	0	0	0	0	0	0	0	0	0	0	0	0	0	0	0	0	0	0	0	0	0	0	0	0	0	0	0	0	0	0	0	0	0	0	0	0	0	0	0	0	0	0
282	0	0	0	0	0	0	0	0	0	0	2	0	0	0	0	6	1	0	0	1	3	0	0	5	0	0	0	0	0	0	0	0	0	1	0	0	0	0	0	0	0	0	0	0	0	0	0	0	0
283	0	0	0	0	0	0	0	0	0	0	0	0	0	0	0	0	0	0	0	0	0	0	0	0	0	0	0	0	0	0	0	0	0	0	0	0	0	0	0	0	0	0	0	0	0	0	0	0	0
284	0	0	0	0	0	0	0	0	0	0	0	0	0	0	0	0	0	0	0	0	0	0	0	0	0	0	0	0	0	0	0	0	0	0	0	0	0	0	0	0	0	0	0	0	0	0	0	0	0
285	0	0	0	1	0	0	0	0	0	0	0	0	0	0	0	0	0	0	0	0	0	0	0	0	0	0	0	0	0	0	0	0	0	0	0	0	0	0	0	0	0	1	0	0	0	0	0	0	0
286	0	0	0	0	0	0	0	0	0	0	0	0	0	0	0	0	0	0	0	0	0	0	0	0	0	0	0	0	0	0	0	0	0	0	0	0	0	0	0	0	0	0	0	0	0	0	0	0	0
288	55	49	6	30	34	21	34	0	95	22	30	9	45	54	12	0	21	23	44	41	0	43	41	0	32	74	2	6	9	10	0	46	57	2	9	0	0	0	1	16	94	27	280	27	49	17	14	18	0
289	1	1	1	0	0	0	0	0	1	2	4	1	2	1	0	0	1	0	1	0	0	4	0	0	0	1	1	1	1	0	0	0	0	0	0	0	0	0	2	0	0	0	1	0	1	0	0	0	3
290	0	0	0	0	0	0	0	0	0	0	0	0	0	0	0	0	0	0	0	0	0	0	0	0	0	0	0	0	0	0	0	0	0	0	0	0	0	1	0	0	0	0	0	0	0	0	0	0	0
291	0	0	0	0	0	0	0	0	0	0	0	0	0	0	0	0	0	0	0	0	0	0	0	0	0	0	0	0	0	0	0	0	0	0	0	0	0	0	0	0	0	0	0	0	0	0	0	0	0
292	0	2	0	0	0	0	0	0	0	0	0	0	0	0	0	0	0	0	0	0	0	0	0	0	0	0	0	0	0	0	0	0	0	0	0	0	0	0	0	0	0	0	0	0	0	0	0	0	0
293	0	0	0	1	0	0	0	0	0	9	0	0	0	1	9	0	0	0	0	0	0	0	0	0	0	1	0	1	1	0	0	0	0	0	0	0	0	0	0	0	0	0	0	0	0	1	2	0	0
294	0	0	0	0	0	0	0	0	2	0	0	0	0	0	0	0	0	3	0	0	0	0	0	0	0	0	0	0	0	0	0	0	0	0	0	0	0	0	0	0	0	0	0	0	0	0	0	0	0
295	0	0	1	0	0	0	0	0	0	8	1	0	0	19	8	0	0	0	2	2	0	12	5	15	13	12	0	0	5	1	0	6	0	0	6	0	0	0	25	1	22	0	0	0	9	0	0	2	0
296	0	0	0	0	1	0	196	0	0	6	1	1	1	0	1	0	0	24	0	7	0	0	58	0	1	0	0	1	0	0	0	0	62	0	1	0	0	0	0	0	147	0	0	56	1	39	0	4	0
297	1	0	5	3	8	2	1	0	0	2	0	3	0	12	2	0	0	3	0	5	0	0	3	0	1	3	2	5	5	5	0	0	9	0	1	0	0	0	0	0	4	0	0	10	2	2	0	9	0
298	0	0	0	0	0	0	0	0	0	1	0	0	0	2	0	0	0	0	0	0	0	2	0	0	0	0	0	0	0	0	0	0	0	0	0	0	0	0	0	0	0	0	0	0	0	0	0	0	0
299	0	0	0	0	0	5	0	0	0	0	1	0	1	0	0	0	0	0	0	1	0	0	0	0	0	0	0	0	0	0	0	1	0	0	0	0	0	0	0	0	2	0	0	0	0	1	0	0	0
300	0	0	0	0	0	0	0	0	0	1	3	0	0	0	59	0	0	7	0	11	260	0	1	218	89	101	0	0	0	0	3	3	2	2	0	1	1	0	0	2	0	0	0	2	0	0	0	7	0
301	0	0	0	0	0	0	0	0	0	0	0	0	0	0	0	0	0	0	0	0	0	0	0	0	0	0	0	0	0	0	0	0	0	0	0	0	0	0	0	0	0	0	0	0	0	0	0	0	0
302	0	3	0	2	3	0	0	0	0	0	0	0	1	1	2	0	0	0	0	0	0	0	0	0	0	0	0	0	0	0	0	0	0	0	0	0	0	0	0	0	0	0	0	0	0	0	0	0	0
303	32	65	82	35	92	56	9	0	9	73	18	39	41	74	13	0	0	157	48	136	1	73	33	71	93	134	93	83	90	22	2	68	33	4	45	1	0	0	74	45	179	2	2	49	102	46	69	51	1
304	0	2	1	0	3	4	0	0	0	1	0	0	1	0	27	0	0	0	2	0	0	0	3	0	0	0	0	0	2	0	0	0	1	0	0	0	0	0	0	0	4	0	0	0	0	0	0	6	0
305	0	0	0	0	0	0	0	0	0	0	0	0	0	0	8	0	0	0	1	1	0	0	0	0	0	0	0	0	0	0	0	0	0	0	0	0	0	0	0	0	8	0	0	0	0	2	0	10	0
306	0	1	0	7	0	6	11	0	5	0	0	4	1	0	6	0	0	0	0	1	0	0	0	0	0	8	7	0	4	2	0	3	15	0	1	0	0	0	0	0	0	0	0	0	0	19	0	1	0
307	6	3	1	0	0	0	3	0	1	0	0	0	0	3	0	0	0	0	0	1	0	0	0	0	0	0	0	0	0	0	0	0	0	0	0	0	0	0	0	0	0	0	0	0	0	0	0	0	0
308	0	20	0	28	89	0	0	0	0	6	0	32	6	8	6	0	0	94	0	5	0	0	1	0	0	63	12	39	206	158	0	0	3	0	0	0	0	0	0	0	0	0	0	5	0	7	0	0	0
309	0	0	4	2	0	3	0	0	2	3	4	0	0	0	4	0	0	0	1	0	0	0	1	0	0	0	0	6	3	1	0	2	1	0	5	0	0	0	0	0	2	0	0	1	0	0	0	2	0
310	0	0	0	0	0	0	0	0	0	0	0	0	0	0	0	0	0	0	0	0	0	0	0	0	0	0	0	0	0	0	0	0	0	0	0	0	0	0	0	0	0	0	0	0	0	0	0	0	0
311	17	28	50	33	15	2	9	1	89	16	55	22	30	49	30	1016	281	56	251	81	8	68	62	148	3	3	30	6	2	1	1	31	23	224	5	7	2	0	8	1	88	38	282	61	20	1	0	42	0
312	0	0	0	17	14	0	0	0	0	6	15	0	25	0	11	0	0	0	0	0	0	0	0	0	0	0	0	0	4	3	0	0	0	0	0	0	0	0	16	0	0	0	0	0	0	0	0	0	0
313	5	0	1	0	15	0	1	0	3	0	0	1	0	9	1	0	9	0	8	0	0	0	2	0	0	0	0	0	0	0	0	0	1	0	0	0	0	0	0	0	5	4	0	0	0	0	0	0	0
314	0	0	0	0	0	0	0	0	0	0	0	0	0	0	0	0	0	0	0	0	0	0	0	0	0	0	0	0	0	0	27	1	0	0	0	0	0	0	0	0	0	0	0	0	0	0	0	0	1
315	3	0	5	0	0	0	0	0	0	0	0	0	0	0	0	0	0	0	1	0	0	2	0	1	0	32	14	0	114	0	0	0	0	0	0	0	0	0	4	0	41	0	0	14	0	0	0	0	9
316	0	0	0	0	0	0	0	0	0	0	0	0	0	0	0	0	0	0	0	0	0	0	0	0	0	0	0	0	0	0	0	0	0	0	0	0	0	0	0	0	0	0	0	0	0	0	0	0	0
317	0	8	0	0	0	0	0	0	0	0	0	1	0	0	4	0	0	0	0	0	0	0	0	0	1	0	0	0	0	0	0	5	0	0	3	0	0	0	0	0	0	0	0	0	0	0	0	0	0
318	0	0	0	0	0	0	0	0	0	0	0	0	0	0	0	0	0	0	0	0	0	0	4	0	0	0	0	0	0	0	0	0	0	0	0	0	0	0	0	0	0	0	0	0	0	0	0	0	0
319	0	5	0	0	0	0	0	0	0	4	0	0	0	0	10	0	0	0	0	0	0	0	9	0	0	0	0	0	0	0	0	0	0	0	0	0	0	0	0	0	0	0	0	0	8	0	0	5	0
320	0	0	1	0	0	0	0	0	0	0	0	1	1	1	0	0	0	1	0	3	0	3	1	0	0	6	1	0	1	3	0	0	0	0	3	0	0	0	1	0	0	0	0	0	0	0	0	2	0
321	0	0	0	2	0	0	0	0	1	0	0	0	0	7	0	0	0	1	0	0	0	0	7	0	0	48	0	22	3	0	0	17	9	0	0	0	0	0	0	0	5	0	0	1	0	2	0	0	0
322	6	0	52	37	14	0	0	0	76	10	8	5	25	23	11	0	0	39	65	86	0	5	25	0	8	15	9	0	9	3	0	8	41	0	0	0	0	0	0	6	110	75	0	59	67	41	0	16	48
323	1	2	0	0	0	2	0	0	0	0	21	0	0	0	0	0	0	0	0	2	0	0	1	0	3	9	0	0	0	0	0	0	0	0	0	0	0	0	0	0	0	0	0	4	2	4	0	0	0
324	0	0	0	0	0	0	0	0	0	2	0	0	0	0	0	0	0	0	0	0	0	0	0	0	0	0	0	0	0	0	0	0	0	0	0	0	0	0	0	0	0	0	0	0	0	0	0	0	0
325	63	50	15	4	16	18	78	0	35	25	42	48	35	58	101	0	0	121	37	12	0	18	29	43	20	82	30	30	57	56	2	33	68	0	53	0	1	0	128	76	252	7	0	224	6	67	520	131	0
326	1	0	8	4	2	6	0	0	1	5	1	0	0	0	0	0	0	3	6	0	0	4	2	10	1	12	37	5	11	56	0	4	12	0	6	0	0	0	2	0	2	1	0	6	5	2	0	7	0
328	0	0	0	0	0	0	0	0	0	0	0	0	0	0	0	0	0	0	0	0	0	0	0	0	0	0	0	0	0	0	0	0	0	0	0	0	0	0	0	1	0	0	0	0	0	0	0	0	0
329	0	0	0	0	0	6	0	0	0	0	0	3	0	0	0	0	0	0	0	0	0	2	0	0	1	0	0	0	0	0	0	3	0	0	0	0	0	0	0	0	0	0	0	1	0	0	3	0	0
330	2	0	0	0	0	0	0	0	0	0	0	0	0	0	0	0	0	0	0	0	0	0	0	0	0	0	0	0	0	0	0	0	0	0	0	0	0	0	0	0	0	0	0	0	0	0	0	0	0
331	0	0	0	6	1	0	5	0	4	0	0	14	0	1	12	0	0	0	0	0	0	0	0	0	0	0	0	3	0	0	0	22	9	0	7	0	0	0	0	0	0	0	0	0	0	0	0	0	0
332	0	0	0	0	0	0	0	0	0	0	0	0	0	0	0	2	0	0	0	0	0	0	0	0	0	0	0	0	0	0	0	0	0	0	0	0	0	0	0	0	0	0	0	0	0	0	0	0	0
333	0	0	0	0	0	2	1	0	0	0	0	0	0	0	0	0	0	0	1	0	0	0	0	0	0	0	0	1	2	0	0	0	0	0	0	0	0	0	1	0	1	0	0	0	0	0	0	0	0
334	32	24	54	3	31	7	33	57	7	1	47	88	119	123	141	59	25	101	24	47	23	40	50	34	13	1	20	10	19	0	27	27	0	77	0	21	135	71	16	141	23	27	0	6	8	97	20	12	3
335	0	0	0	0	0	0	0	0	0	0	0	0	0	0	0	0	0	0	0	0	0	0	0	0	0	0	0	0	0	0	0	0	0	0	0	0	0	0	0	0	0	0	0	0	0	0	0	0	0
337	0	0	0	0	0	0	0	0	1	0	0	0	0	0	0	0	0	0	0	0	0	0	0	0	0	0	0	0	0	0	0	0	0	0	0	0	0	0	0	0	0	0	0	0	0	0	0	0	0
339	183	52	0	126	74	115	0	0	60	0	2	82	2	137	0	0	0	104	0	66	3	0	30	0	12	42	0	110	0	1	0	66	23	0	0	3	0	1	0	0	68	26	0	69	52	47	0	88	0
340	3	7	3	0	0	4	14	11	8	5	1	3	0	5	3	15	14	1	2	0	2	5	8	41	1	15	10	10	10	2	17	0	8	4	3	7	9	3	10	13	1	6	20	4	0	0	45	5	29
341	0	0	0	0	0	0	0	0	0	0	1	0	2	0	0	0	0	0	0	0	0	0	0	0	0	0	0	0	0	0	0	0	0	0	0	0	0	0	0	0	0	0	0	0	0	0	0	0	0
342	0	0	0	0	0	0	0	0	0	0	0	0	1	0	0	0	0	0	0	0	0	0	0	0	0	0	0	0	0	0	0	0	0	0	0	0	0	0	0	0	0	0	0	0	0	0	0	0	0
343	0	0	0	0	9	0	0	0	0	23	0	0	4	0	2	0	0	0	0	0	0	0	0	0	0	0	0	0	0	0	0	0	0	0	1	0	0	0	0	0	0	0	0	0	0	0	0	0	0
344	0	1	0	1	0	0	0	0	1	3	0	0	0	9	0	0	0	0	0	0	0	2	0	0	2	4	1	2	0	0	0	1	3	0	4	0	0	0	2	0	2	0	7	1	1	1	4	0	10
345	0	0	0	0	0	0	0	0	0	0	1	0	0	0	1	0	0	0	0	0	0	0	0	0	0	0	0	0	0	0	0	0	0	0	0	0	0	0	0	0	0	0	0	0	0	0	0	0	0
346	0	0	0	0	0	0	0	0	0	0	0	0	0	0	1	0	0	1	0	0	0	0	1	3	1	0	3	0	0	1	0	0	0	0	0	0	0	0	0	0	0	0	0	0	0	0	0	0	0
347	0	0	0	0	0	0	0	0	0	0	0	0	0	0	0	0	0	0	0	0	0	0	0	0	0	0	0	0	0	0	0	0	0	0	0	0	0	0	0	0	0	0	0	0	0	0	0	0	0
348	0	0	0	0	0	0	4	0	20	0	1	0	1	0	0	0	13	0	1	1	8	0	0	4	3	4	0	0	0	0	0	7	0	9	0	0	0	4	31	27	0	2	13	0	4	1	14	0	33
349	10	7	18	14	3	15	2	0	22	3	7	1	5	16	4	0	5	12	12	15	2	11	9	20	16	11	12	7	4	20	3	16	18	0	5	0	0	35	21	24	0	0	0	0	79	21	18	22	0
350	0	0	0	0	0	0	0	0	0	0	1	0	0	0	0	0	0	0	0	0	0	0	0	0	0	0	0	0	0	0	0	0	0	0	0	0	0	0	0	0	0	0	0	0	0	0	0	0	0
351	0	0	0	1	0	1	0	0	0	0	1	1	2	0	3	0	0	0	1	0	0	0	2	0	0	0	0	0	0	0	0	0	1	0	0	0	0	0	0	0	1	0	0	1	0	1	0	1	0
352	4	0	63	163	7	56	21	0	3	5	2	1	31	47	11	0	0	6	51	69	0	0	5	0	6	2	0	25	26	6	0	19	73	2	12	0	0	0	0	0	7	17	1	48	2	18	5	137	0
354	3	0	1	0	0	9	1	0	6	0	0	1	1	1	2	0	0	4	4	5	0	0	2	0	0	5	0	3	7	0	0	1	3	0	1	0	0	0	0	0	4	3	0	0	0	0	2	9	0
355	96	71	26	60	95	246	16	0	38	25	1	0	7	0	34	0	0	53	40	102	0	137	42	34	7	165	24	107	29	146	0	195	76	1	55	0	0	0	221	6	185	1	1	0	129	35	0	16	1
356	0	0	0	0	0	0	1	0	0	0	5	1	1	0	0	4	3	2	0	1	0	0	4	0	1	0	0	0	2	0	0	0	0	5	0	3	8	12	0	7	1	0	0	0	5	0	0	0	0
357	16	17	24	18	6	3	27	0	13	20	4	0	20	10	27	0	11	10	15	13	0	3	41	26	20	0	9	6	5	5	0	8	1	5	3	0	0	1	48	27	33	57	19	3	18	11	9	18	38
358	0	0	0	0	0	0	0	0	0	0	0	0	0	0	0	0	0	0	0	0	0	0	0	0	0	0	0	0	0	0	0	0	0	0	0	0	0	0	0	0	3	0	0	2	0	0	0	0	0
359	0	0	0	0	0	0	0	0	0	0	1	2	0	4	0	0	0	5	2	0	0	2	0	0	0	0	1	2	0	0	0	0	0	0	0	0	0	0	0	0	0	0	0	0	1	0	0	0	0
360	0	0	0	0	0	0	0	0	0	0	0	0	0	0	0	0	0	0	0	0	0	2	0	0	0	0	0	0	0	0	0	0	0	0	0	0	0	0	14	0	1	0	0	0	0	0	0	0	0
361	0	0	0	0	0	0	0	0	0	0	0	0	0	0	0	0	0	0	0	0	0	0	0	0	0	0	0	0	0	0	0	0	0	0	0	0	0	0	0	0	0	0	0	2	0	0	0	0	0
362	0	0	0	0	0	0	0	0	1	1	0	0	0	0	0	0	0	0	0	0	0	0	0	0	0	12	2	41	0	23	0	3	0	0	4	0	0	0	0	3	0	0	0	0	0	0	0	0	0
363	0	1	0	0	0	0	0	580	0	0	0	0	0	0	0	193	163	0	0	7	78	11	40	103	25	0	0	0	0	0	217	2	2	131	0	27	449	197	0	1	1	243	0	5	6	12	144	29	100
365	0	0	0	0	3	0	0	0	0	0	0	0	0	0	0	0	0	0	0	0	0	0	0	0	0	0	0	0	0	0	0	0	0	0	0	0	0	0	0	0	0	0	0	0	0	0	0	0	0
366	0	0	0	0	0	0	0	0	0	0	0	0	0	0	0	0	0	0	0	0	0	0	0	0	0	0	0	0	0	0	0	0	0	0	0	0	0	0	0	0	0	0	0	0	0	0	0	0	0
367	1	0	0	0	0	0	0	18	0	0	1	0	0	0	0	4	2	0	0	0	16	0	0	5	0	0	0	0	0	0	3	0	0	5	0	3	14	5	0	5	0	3	4	0	0	0	0	0	9
368	28	13	4	11	15	2	9	0	7	0	11	7	23	0	4	0	2	0	8	0	16	25	0	9	45	18	14	12	0	0	0	22	4	0	5	0	0	0	1	229	0	1	116	0	0	0	15	1	0
369	6	4	88	19	3	13	10	2	103	10	197	183	0	0	2	0	0	1	89	0	0	245	112	331	22	285	386	12	348	292	0	186	3	1	750	1	1	0	0	1	0	6	0	0	1	0	0	0	3
370	0	0	0	0	0	0	0	0	0	25	0	0	0	0	0	0	0	0	0	0	0	0	0	0	0	0	0	0	0	0	0	0	0	0	0	0	0	0	0	0	0	0	0	0	0	0	0	0	0
371	74	53	145	11	87	34	17	0	46	67	46	14	1	26	1	0	85	30	7	14	52	2	15	32	9	40	46	75	22	60	1	18	62	0	7	0	0	0	36	0	68	1	229	14	26	2	7	90	4
372	0	1	0	0	0	0	0	0	0	10	0	1	0	0	0	0	0	6	0	1	0	0	0	0	0	0	0	2	0	0	0	0	2	0	0	0	0	0	0	0	20	0	0	4	14	2	0	2	0
373	0	0	0	1	0	0	0	0	0	1	0	0	1	1	0	0	0	0	2	0	0	5	0	3	2	4	1	0	0	0	0	0	1	0	0	0	0	0	0	0	0	0	3	0	0	0	3	0	0
374	23	9	16	18	36	12	14	0	42	16	16	19	16	11	4	0	1	9	6	8	0	14	1	2	4	0	20	28	14	7	0	26	9	0	0	0	0	0	23	0	6	8	0	8	14	7	2	12	0
375	0	0	0	2	0	0	0	0	0	0	0	0	0	0	0	0	0	0	0	0	0	1	0	2	0	0	0	0	0	0	0	0	0	0	0	0	0	0	0	0	16	0	7	0	0	0	5	0	0
377	84	0	9	2	185	76	117	0	128	110	5	1	0	96	0	0	0	1	1	2	0	0	3	0	2	0	100	222	29	177	0	193	40	1	42	0	0	0	0	0	9	0	0	0	2	0	0	0	0
378	2	4	10	6	0	3	21	0	16	5	1	0	7	2	6	3	2	10	7	11	0	2	16	0	38	2	1	16	11	37	0	16	14	1	12	0	0	0	0	3	16	5	0	3	6	10	623	5	0
379	0	0	4	2	0	0	2	0	4	0	0	0	0	2	0	0	0	1	5	3	0	1	1	2	3	3	4	0	0	0	0	0	4	0	0	0	0	7	1	3	1	0	0	0	2	0	4	0	0
380	0	0	0	0	0	0	0	0	0	0	0	0	0	0	0	0	0	0	0	0	0	0	0	0	0	0	0	0	0	2	0	0	0	0	0	0	0	0	0	0	0	0	0	0	0	0	3	0	0
381	0	1	0	2	0	0	0	0	0	0	0	0	0	0	1	0	0	0	0	2	0	0	2	4	0	0	0	0	0	0	0	0	0	0	0	0	0	0	0	0	1	2	0	0	1	2	0	1	0
382	0	0	2	0	0	0	0	0	0	2	0	0	0	1	0	0	0	0	3	1	0	0	9	0	0	0	7	0	5	0	0	0	0	0	0	0	0	0	2	0	0	0	0	1	3	3	0	4	0
383	0	0	0	0	0	1	0	0	0	0	0	0	0	3	0	0	0	2	0	0	0	0	0	0	1	0	0	0	4	2	0	7	0	0	5	0	0	0	0	0	0	0	0	0	0	0	0	0	0
384	0	4	0	0	1	1	0	0	0	0	0	2	1	1	0	0	0	0	0	4	0	3	0	6	0	1	0	0	4	11	0	4	0	0	5	0	0	0	1	0	0	0	0	0	0	0	0	0	0
385	19	12	5	0	1	7	3	0	33	6	12	3	13	15	0	256	50	4	0	0	0	12	2	7	10	22	4	0	2	1	287	11	2	301	3	40	137	0	1	14	7	12	122	7	5	10	17	5	592
387	0	0	0	0	1	0	0	0	0	0	0	0	0	0	0	0	0	0	0	0	0	0	1	0	0	1	0	0	0	0	0	0	0	0	0	0	0	0	0	0	0	0	0	0	0	0	0	0	0
388	0	0	1	6	6	0	0	0	1	0	0	0	0	0	0	0	0	0	0	0	0	0	0	0	0	0	0	6	14	0	0	0	0	0	0	0	0	0	0	0	0	0	0	1	0	0	0	0	0
389	0	0	0	0	0	1	0	0	0	0	0	0	0	0	1	0	0	0	3	0	0	0	0	0	0	0	0	3	0	0	0	0	0	0	0	0	0	0	0	0	0	0	0	0	0	0	0	0	0
390	22	14	2	15	8	29	6	0	13	5	15	10	10	7	18	1	0	11	4	7	0	11	10	2	9	7	4	6	13	33	1	22	6	0	15	0	0	5	14	4	10	1	0	11	9	8	1	5	0
391	25	0	0	73	38	0	30	0	0	0	26	79	0	122	4	1	0	94	21	143	3	1	0	0	8	1	0	0	37	0	0	0	0	1	2	0	0	0	0	0	78	0	0	0	0	0	0	0	0
392	0	194	34	24	272	0	19	0	2	59	85	26	26	0	6	0	0	132	0	0	0	47	1	823	1	0	1	3	30	28	0	20	2	0	10	0	0	2	949	0	14	1	118	9	0	0	1	0	1
394	0	0	0	0	0	0	0	0	0	0	0	0	0	0	0	0	0	0	0	0	0	0	0	0	0	0	0	0	0	0	0	0	0	0	0	0	0	0	0	0	0	0	0	0	0	0	0	0	0
395	0	0	0	0	0	0	0	0	0	0	0	0	0	0	0	0	0	0	0	0	0	0	0	0	0	0	0	0	0	0	0	0	0	0	1	0	0	0	0	0	0	0	0	0	0	0	0	0	0
396	30	4	15	18	18	10	10	0	13	12	8	27	22	30	20	0	1	17	23	20	0	50	23	323	24	7	26	4	40	45	4	36	23	0	23	0	1	1	114	89	66	6	0	19	18	9	83	46	0
397	0	0	0	0	0	1	5	0	0	2	0	0	0	1	6	0	0	0	0	5	0	0	2	0	6	2	0	6	3	14	0	0	0	0	0	0	0	0	0	0	0	2	0	0	0	1	7	0	0
398	0	0	0	0	0	1	0	0	0	0	0	0	0	0	0	0	0	0	0	0	0	0	0	0	0	0	0	0	0	0	0	7	0	0	0	0	0	0	0	0	0	0	0	0	0	0	0	0	0
399	0	0	0	0	0	0	0	0	0	0	0	0	0	0	0	0	0	0	0	0	6	3	0	0	0	0	0	0	0	0	13	12	2	0	8	0	0	0	0	0	1	0	0	0	1	0	1	0	26
400	0	0	0	0	0	0	0	7	0	0	0	0	0	0	1	0	116	0	0	4	266	0	12	6	31	2	3	0	0	1	322	0	2	216	0	101	41	14	1	0	0	9	49	1	11	3	33	1	75
401	0	0	3	4	0	0	0	0	0	0	0	0	1	0	5	0	0	1	1	0	0	0	1	0	0	0	1	0	1	0	0	0	0	0	0	0	0	0	0	0	0	0	0	0	2	0	0	4	0
402	0	0	0	0	0	0	0	0	0	0	0	14	0	45	9	0	19	0	0	0	0	0	0	0	0	0	0	0	0	0	0	0	0	0	0	0	0	0	0	0	0	0	0	0	0	0	0	0	0
403	5	5	5	14	7	12	17	0	12	14	5	6	1	11	3	0	0	14	8	2	0	8	9	0	6	14	3	6	12	15	0	39	2	1	19	0	0	0	16	0	23	14	0	11	10	22	0	24	0
405	0	0	9	2	7	4	15	0	0	10	4	1	2	8	0	0	0	5	4	0	0	29	2	0	6	13	2	22	17	15	0	4	33	0	6	1	0	0	9	1	3	0	0	1	2	6	4	6	0
406	0	2	0	0	0	1	0	0	0	0	0	0	0	0	0	0	0	0	0	0	0	0	0	0	0	0	0	1	2	1	0	0	0	0	3	0	0	0	0	0	0	0	0	0	0	0	0	0	0
407	0	0	0	0	0	0	0	0	0	0	0	0	0	0	3	0	0	0	0	0	0	0	0	0	0	0	0	0	0	0	0	8	12	0	0	0	0	0	0	0	1	0	0	3	0	0	0	0	0
408	0	0	0	0	0	0	0	0	0	0	0	0	0	0	0	0	0	0	0	0	0	0	0	0	0	0	0	0	0	0	0	0	0	0	0	0	0	0	0	0	0	0	0	0	0	0	0	0	0
409	0	0	0	0	0	0	0	0	0	0	0	0	0	0	0	0	0	0	0	0	0	0	0	0	0	0	0	0	0	0	0	0	0	0	0	0	0	0	0	0	0	0	0	0	1	0	0	0	0
410	0	0	0	0	0	0	0	0	0	0	0	0	0	0	0	0	0	0	0	0	0	0	0	0	0	0	0	0	0	0	0	0	0	0	0	0	0	0	0	0	0	0	0	0	0	0	0	0	0
411	0	0	0	0	0	0	0	0	0	0	0	0	0	0	0	0	0	0	0	0	0	0	1	0	0	0	0	0	0	0	0	0	0	0	0	0	0	0	0	0	0	0	0	0	0	0	0	0	0
412	340	124	11	465	3	12	134	0	47	3	169	27	116	32	280	3	1169	35	449	266	1	266	4	0	47	16	1	0	0	0	3	18	0	1	8	0	0	4	1	4	91	219	404	63	1	145	469	104	0
413	0	0	0	0	0	0	0	0	0	0	0	0	0	1	0	0	0	0	1	0	0	0	0	0	0	0	0	0	0	0	0	0	0	0	0	0	0	0	4	0	0	0	0	0	0	0	0	0	0
414	2	36	15	3	0	10	0	0	4	31	19	12	6	51	2	0	2	9	3	6	0	0	1	33	28	6	3	45	38	9	0	13	18	0	3	0	0	0	21	2	16	6	23	8	24	21	10	5	37
415	0	10	0	0	0	1	0	0	0	0	1	0	6	0	0	0	0	0	0	6	0	0	0	0	8	0	0	0	0	0	0	0	0	0	2	0	0	0	0	0	0	0	4	0	10	0	0	0	0
416	0	0	0	0	0	2	0	0	0	0	0	0	0	0	0	0	0	0	0	0	0	0	0	0	0	0	0	0	0	0	0	0	0	0	0	0	0	0	0	0	0	0	0	0	0	0	0	0	0
417	0	0	0	0	0	0	0	0	0	0	0	0	1	0	0	0	0	4	4	0	0	0	0	0	0	0	0	0	0	0	2	0	0	0	0	0	0	0	2	0	0	0	0	0	0	0	0	0	0
418	0	0	0	0	0	0	0	0	0	0	0	0	0	0	0	0	0	0	0	0	0	0	0	0	0	0	0	0	0	0	0	0	0	0	0	0	0	0	0	0	0	0	0	0	0	0	0	0	0
419	150	136	0	52	49	227	143	0	7	62	146	72	37	137	8	0	0	244	58	19	0	54	203	10	51	197	300	381	378	235	2	107	82	0	158	0	1	1	160	6	9	75	1	4	80	199	16	17	0
420	0	2	0	0	1	0	9	0	0	3	3	0	0	2	0	0	0	3	0	29	0	0	15	0	0	0	1	0	0	0	0	6	22	0	1	0	0	0	0	1	15	7	0	5	9	9	0	26	0
421	11	35	3	21	25	12	42	0	3	8	75	15	46	11	10	0	0	86	1	27	0	10	76	0	21	25	36	43	74	0	2	25	44	0	35	0	0	0	13	4	51	14	0	39	61	87	25	49	0
422	0	0	0	0	0	0	0	0	0	0	0	0	0	0	0	0	0	0	0	0	0	0	0	0	0	0	0	0	0	0	1	0	0	0	0	0	0	0	0	0	0	0	0	0	0	0	0	0	0
423	86	102	136	144	86	81	63	1	218	75	65	50	101	178	51	1	52	153	100	247	16	161	131	205	149	150	167	88	78	155	5	159	167	3	60	0	0	348	160	199	304	4	18	162	189	65	158	72	0
424	0	0	0	0	0	0	0	0	0	0	0	0	0	0	0	459	3	0	0	0	687	0	0	0	0	2	0	0	0	0	428	0	0	0	0	425	847	0	0	1	0	19	0	0	0	1	0	1	3
425	5	3	1	0	0	0	0	0	2	0	0	0	0	0	0	0	0	0	0	0	0	0	0	0	0	4	0	10	0	0	0	3	0	0	0	0	0	0	0	0	0	0	0	0	0	0	0	0	0
426	0	0	0	1	0	0	0	0	0	0	0	0	0	0	0	0	0	0	0	0	0	169	0	0	0	0	0	0	0	0	0	0	0	0	0	1	0	2	0	1	0	0	0	0	0	0	0	0	0
427	5	1	25	3	3	1	4	0	8	1	0	1	5	4	7	0	26	3	29	0	0	0	5	15	12	4	5	0	2	7	0	4	0	1	3	2	0	0	18	2	10	6	18	6	0	0	6	5	1
428	0	0	0	0	0	0	0	0	0	0	0	0	0	0	0	0	0	0	0	0	0	0	0	0	0	0	0	0	0	0	0	0	0	0	0	0	0	0	0	0	0	0	0	0	0	0	0	0	0
429	0	0	0	0	0	0	1	3	0	0	0	0	0	0	0	0	0	0	0	0	0	0	0	0	0	0	0	0	0	0	0	0	1	2	0	0	0	7	0	0	0	0	0	0	0	0	1	0	0
430	0	0	0	0	0	0	0	0	0	0	0	0	0	0	0	0	0	0	0	0	0	0	0	0	0	0	0	0	0	0	0	0	0	0	0	0	0	0	0	0	0	2	0	0	0	0	0	0	0
431	0	0	0	0	0	0	0	0	0	0	0	0	0	0	0	0	1	0	0	0	0	0	0	0	0	0	0	0	0	0	0	0	0	0	0	0	0	0	0	0	0	0	0	0	0	0	0	0	0
432	0	0	1	1	27	0	0	0	2	0	0	0	0	0	0	0	0	8	0	0	0	0	2	0	1	0	0	8	0	4	0	0	0	0	0	0	0	0	0	0	6	0	0	0	1	8	0	0	0
433	0	0	0	4	0	0	0	0	0	0	0	0	0	0	0	0	0	0	0	0	3	7	13	3	0	1	0	1	0	4	7	3	19	2	8	18	0	45	0	10	0	0	0	0	0	1	2	2	4
434	4	1	3	3	6	10	10	0	0	2	3	2	4	2	5	0	0	0	1	0	2	0	5	0	7	14	0	2	11	47	0	15	2	1	5	0	0	0	0	0	9	0	0	2	0	1	0	1	0
435	0	0	0	5	1	0	0	0	0	0	0	0	0	0	1	0	0	0	0	0	0	0	0	0	1	0	0	0	2	3	0	0	1	0	1	0	0	0	1	0	0	0	0	0	0	0	0	0	0
436	0	0	0	0	0	0	0	0	0	0	0	0	0	0	0	0	0	0	0	0	0	0	0	0	0	0	0	1	2	0	0	0	0	0	0	0	0	0	0	0	0	0	0	0	0	0	0	0	0
437	0	0	0	0	0	0	0	0	0	0	0	0	0	0	0	0	0	0	0	0	0	0	0	0	0	0	0	0	0	1	0	7	0	0	0	0	0	0	2	0	0	0	0	0	0	0	0	0	0
438	0	0	0	0	0	0	0	0	0	0	0	0	0	2	0	0	2	0	0	0	0	0	1	0	275	1	0	1	0	0	8	14	6	5	0	1	3	4	5	4	0	0	0	0	0	0	0	0	0
439	0	0	0	0	0	0	0	0	1	0	0	0	0	0	0	0	1	0	0	1	0	0	0	0	0	0	0	0	0	0	0	0	0	0	0	0	0	0	0	1	0	0	0	0	0	0	0	0	0
440	0	0	0	0	0	3	1	0	0	3	0	0	0	0	0	0	0	0	0	0	0	0	0	0	0	0	0	0	0	0	0	0	0	0	0	0	0	0	0	0	0	2	0	0	0	0	0	0	0
441	0	0	0	1	0	0	0	0	0	0	0	0	0	0	0	0	0	0	0	0	0	0	0	0	0	0	0	0	0	0	0	0	0	0	0	0	0	0	0	0	0	0	0	0	0	0	0	0	0
442	0	0	0	0	0	0	0	0	0	0	0	0	0	0	0	0	0	0	0	0	0	0	0	0	0	0	0	0	0	0	0	0	0	0	0	0	0	0	1	0	0	0	0	0	0	0	0	0	0
443	0	0	0	0	0	0	0	0	0	0	0	0	0	0	1	0	47	0	0	0	0	0	0	0	0	0	0	0	0	0	0	0	0	0	0	0	0	0	0	0	0	0	0	0	0	0	0	0	0
444	0	0	0	0	0	0	0	0	0	0	0	0	0	0	0	0	0	0	0	0	0	0	0	0	0	0	0	0	0	0	1	0	0	0	0	0	0	0	0	0	0	0	0	0	0	0	0	0	0
445	1	2	4	5	5	0	0	0	0	0	0	4	8	1	2	0	0	2	9	4	0	11	1	0	0	0	2	0	0	0	0	1	0	0	4	0	0	0	0	0	0	0	0	0	4	0	0	0	0
446	19	5	1	7	0	0	9	0	2	0	4	0	8	1	14	2	43	1	18	11	0	18	0	0	0	2	0	0	0	0	0	0	0	0	0	0	0	1	0	0	4	12	10	2	0	6	20	6	0
447	0	0	0	0	0	0	0	19	0	0	0	0	1	0	0	21	3	0	2	0	4	0	0	11	2	0	0	0	0	0	24	0	0	8	0	8	15	33	0	10	0	2	6	0	0	0	1	0	7
449	3	0	1	1	0	0	4	0	3	4	9	1	5	3	32	0	0	2	2	0	0	1	0	0	1	0	0	6	0	1	0	0	0	0	2	0	0	0	0	0	7	6	0	5	2	1	2	0	0
450	0	1	0	0	0	1	0	0	1	0	0	0	0	1	0	0	0	0	0	0	0	0	0	0	0	2	0	0	0	0	0	2	1	0	0	0	0	0	0	0	0	0	0	0	0	0	0	0	0
451	0	0	0	0	0	0	0	0	0	0	0	0	0	0	0	0	0	0	0	0	0	0	0	0	0	0	0	0	0	0	0	1	0	0	0	0	0	0	0	0	0	0	0	0	0	0	0	0	0
452	0	0	0	0	0	0	0	0	0	0	0	0	0	11	0	0	0	0	0	0	0	0	0	0	0	0	0	0	0	0	0	0	14	0	0	0	0	0	0	0	0	0	0	0	0	0	0	0	0
453	0	0	0	0	1	0	0	0	0	0	0	0	1	0	0	0	0	0	0	0	0	1	0	0	0	3	3	2	0	1	0	1	1	0	0	0	0	0	0	0	0	0	0	0	0	0	0	0	0
454	0	0	0	0	0	0	0	0	0	0	0	0	0	0	0	0	0	0	0	0	0	0	0	0	0	0	0	0	0	0	0	0	0	0	0	0	0	0	0	0	0	0	0	0	0	0	0	0	0
455	0	0	0	70	0	64	0	0	0	0	132	48	157	50	14	0	0	12	0	1	0	0	0	0	13	0	0	0	0	0	0	0	0	0	0	0	1	0	0	1	0	2	0	0	20	0	0	18	0
456	35	30	32	42	26	37	12	0	38	18	23	18	37	48	19	0	2	20	22	26	0	18	12	18	60	39	13	32	11	279	4	34	40	3	39	0	0	3	38	60	63	4	0	33	18	22	28	24	0
457	14	14	10	2	22	13	33	0	24	41	7	15	7	25	10	0	0	18	20	21	0	8	1	0	2	71	4	4	7	6	2	7	9	0	11	0	0	0	0	27	27	54	8	11	18	0	13	22	0
458	35	151	20	74	91	103	15	0	32	25	58	18	38	20	14	0	0	39	33	6	0	1	57	1	10	153	1	185	45	38	0	13	42	0	5	0	0	0	3	0	34	0	0	16	61	34	0	72	0
459	0	0	0	0	0	0	0	0	0	0	0	1	0	1	0	0	0	3	0	0	0	0	1	0	0	0	0	0	0	0	0	0	0	0	0	0	0	0	0	0	0	0	0	0	1	0	0	0	0
460	0	0	0	0	0	0	0	0	0	0	0	0	0	0	0	0	0	0	2	0	0	0	0	0	0	0	0	0	0	0	0	0	0	0	0	0	0	0	0	0	0	0	0	0	0	0	0	0	0
462	5	0	3	2	2	0	0	4	7	2	0	0	2	0	3	48	0	1	0	0	60	13	2	53	0	0	1	0	0	2	40	0	0	38	0	6	191	323	10	85	0	6	23	0	0	7	12	8	6
463	0	0	0	0	0	0	0	0	0	0	0	0	0	0	0	0	0	0	0	0	0	0	0	0	0	0	0	0	0	0	0	0	0	0	0	0	0	0	0	0	0	0	0	0	0	0	0	0	0
464	1	0	0	0	0	0	0	117	0	0	0	0	0	0	1	76	18	0	0	0	59	2	1	13	4	0	0	0	0	0	2	0	1	52	0	28	83	26	1	58	0	18	26	0	0	0	11	0	42
465	0	0	0	0	0	0	0	0	0	0	0	0	1	0	0	0	0	0	0	0	0	0	0	0	0	0	0	0	0	0	0	0	0	0	0	0	0	0	0	0	0	0	0	0	0	0	0	0	0
466	0	0	0	0	0	0	0	0	0	0	0	0	0	0	0	0	0	0	0	0	0	0	0	0	0	0	0	0	0	0	0	0	0	0	0	0	0	0	0	0	0	0	0	0	0	0	0	0	0
468	0	0	0	15	0	0	0	0	0	0	0	0	2	0	0	0	4	0	0	0	0	0	0	0	47	0	0	0	0	39	2	3	1	1	11	0	0	1	0	0	0	0	1	0	0	0	0	0	0
469	0	0	91	0	0	0	0	0	0	11	2	0	0	49	0	0	0	0	0	0	0	0	0	0	0	45	29	45	113	0	0	7	0	0	0	0	0	0	0	0	0	0	0	0	0	0	1	0	0
470	2	1	4	0	0	0	0	0	7	0	0	0	0	0	0	0	1	1	0	1	3	0	0	1	0	0	2	4	0	0	0	1	0	0	0	0	0	0	0	0	5	0	0	0	4	0	0	10	0
471	0	0	88	4	11	0	2	0	0	71	8	1	40	10	70	0	0	20	1	4	0	12	26	107	0	30	67	11	70	0	0	2	2	1	0	0	0	0	152	0	6	47	0	21	12	15	1	3	0
472	1	4	0	0	2	0	0	0	0	3	1	6	5	1	0	0	0	1	1	2	0	5	0	0	0	0	0	2	0	0	0	5	3	0	0	0	0	0	0	42	1	0	0	5	0	0	8	1	0
473	5	5	2	11	12	12	11	0	9	5	7	4	0	7	6	0	0	5	3	2	0	4	10	0	3	2	0	3	4	1	0	2	2	0	1	0	0	1	4	0	14	0	0	2	1	5	3	3	0
475	0	0	0	0	0	0	0	0	0	0	0	0	0	0	0	0	0	0	0	0	0	0	0	0	0	0	0	0	0	0	0	0	0	0	0	0	0	0	0	0	0	0	0	0	0	0	0	0	0
476	3	0	0	0	1	5	0	0	2	0	1	0	0	0	1	0	0	0	0	0	0	0	0	0	0	0	0	3	3	4	0	0	2	0	0	0	0	0	1	2	0	0	0	0	0	0	0	1	0
477	0	0	1	7	1	36	37	0	16	5	11	3	15	18	0	0	1	5	12	4	0	24	0	31	113	99	10	99	18	161	4	75	16	1	160	0	0	0	69	2	14	0	0	1	5	0	0	2	0
478	0	0	13	1	5	0	0	0	13	1	0	0	0	17	0	0	0	1	1	1	0	0	0	0	0	0	0	0	0	0	0	0	0	0	0	0	0	0	0	0	0	0	0	2	0	0	0	0	0
480	0	0	0	2	0	0	3	0	2	0	0	0	0	0	0	0	0	0	0	0	20	4	5	16	19	0	0	0	0	0	6	1	6	18	0	1	80	0	0	57	0	9	33	0	6	1	0	0	70
481	0	0	0	0	0	0	2	0	0	0	0	0	1	1	0	0	0	0	1	0	0	0	0	0	0	0	0	0	0	0	0	0	0	0	0	0	0	0	0	0	0	0	0	0	0	0	0	0	0
482	0	0	0	0	0	0	0	0	0	0	0	0	0	0	0	0	0	0	0	0	0	0	0	0	0	0	0	0	0	0	0	0	0	0	0	0	0	0	0	0	0	0	0	0	0	0	0	0	0
483	0	0	0	0	0	0	0	0	0	0	0	0	0	0	0	0	0	0	0	0	0	0	0	0	1	0	0	0	0	67	0	0	0	0	0	0	0	0	0	0	0	0	0	0	0	0	0	0	0
484	1	2	10	3	11	5	1	0	7	0	3	1	1	1	3	0	0	8	3	16	0	0	2	0	1	13	0	12	6	7	0	10	19	0	12	0	0	0	0	0	7	2	0	1	2	1	0	0	0
486	53	64	150	61	3	2	41	0	192	15	11	49	4	77	12	0	0	91	136	152	0	21	34	0	9	24	13	17	19	0	0	6	25	1	1	0	0	0	0	287	175	192	0	202	163	78	0	33	0
487	0	0	0	0	0	0	0	0	0	0	0	0	0	0	0	0	0	0	0	0	0	0	0	0	0	0	0	0	0	0	0	0	0	0	0	0	0	0	0	0	0	0	0	0	0	0	0	0	0
488	0	0	0	0	0	0	0	0	0	0	0	0	0	0	0	0	0	0	0	0	0	0	0	0	0	0	0	0	0	0	0	0	0	0	2	0	0	0	0	0	0	2	0	0	0	0	0	0	0
489	3	47	13	5	0	0	12	0	94	21	1	2	0	17	0	0	0	29	0	1	6	0	26	0	3	0	0	10	0	0	345	0	21	0	0	0	0	0	0	0	33	14	0	6	21	0	0	12	0
490	57	16	53	0	20	0	26	1	31	38	10	6	13	39	43	0	21	16	19	18	0	8	14	4	13	18	12	4	9	4	1	5	6	2	4	0	0	0	24	42	48	35	9	9	25	14	9	15	2
491	0	0	0	26	0	0	0	0	0	1	0	0	21	4	20	5	1	55	22	112	0	0	142	0	134	0	0	0	0	1	5	11	50	0	6	0	0	1	0	2	191	0	0	0	214	34	0	49	0
492	0	0	24	0	0	0	0	0	0	0	0	0	0	0	0	1	2	0	1	1	1	354	0	0	15	0	2	0	0	0	1	39	140	0	0	1	0	2	0	2	0	0	0	28	0	0	1	0	0
493	0	4	0	0	0	0	0	0	0	0	0	0	0	0	0	0	0	0	0	0	0	0	0	0	0	0	0	0	0	1	0	0	0	0	0	0	0	1	0	0	1	0	0	0	0	0	0	0	0
496	0	0	0	0	0	4	0	0	0	0	0	0	0	0	0	0	0	0	0	0	0	0	0	0	0	0	0	0	0	0	0	0	0	0	0	0	0	0	0	0	0	0	0	0	0	0	0	0	0
497	0	0	0	0	0	0	0	0	0	0	0	0	0	0	0	0	0	0	0	0	0	0	0	0	0	0	0	0	0	0	0	0	0	0	0	0	0	0	0	0	0	0	0	0	0	0	0	0	0
498	0	0	0	0	0	0	0	0	0	0	0	0	0	0	0	0	0	0	0	0	0	0	0	0	0	0	0	0	0	0	0	0	0	0	0	0	0	0	0	0	0	0	0	0	0	0	0	0	0
499	0	0	3	1	3	3	0	0	0	0	1	0	0	1	4	0	0	1	0	0	0	0	1	8	4	0	6	0	0	1	1	0	2	0	0	0	0	0	3	1	0	0	0	0	0	2	11	1	0
500	0	1	1	0	0	0	0	0	1	0	0	0	0	1	0	0	0	0	0	0	0	0	0	0	0	0	0	0	0	0	3	0	0	0	0	0	0	0	0	0	0	0	0	0	1	0	0	0	0
501	0	0	0	0	0	0	0	0	0	0	0	0	0	0	4	14	0	0	0	0	0	0	0	0	0	0	0	0	0	0	16	0	0	33	0	12	21	0	2	6	0	4	0	0	0	0	0	0	5
502	0	0	142	0	0	224	0	0	30	0	582	0	0	5	0	0	0	85	35	0	0	0	34	1	1	0	0	0	0	0	0	0	0	0	0	0	0	0	0	0	0	0	0	23	36	26	0	0	0
504	0	0	0	23	0	0	0	0	0	0	4	0	0	0	0	0	0	0	0	0	0	3	1	1	21	0	0	0	1	5	0	1	0	0	9	0	0	0	11	0	15	0	0	7	0	1	1	0	0
506	22	81	2	2	6	4	22	0	4	7	24	31	1	13	1	0	0	69	3	3	0	56	50	35	0	112	27	37	68	3	0	43	59	0	30	0	0	0	101	1	129	10	0	16	16	41	0	26	0
507	0	0	0	0	0	0	0	4	0	0	0	0	0	0	0	4	1	0	0	0	2	2	0	1	1	0	0	0	0	0	0	0	0	1	0	0	5	1	0	3	1	0	2	0	0	0	2	0	0
508	0	1	0	1	9	4	2	0	0	1	5	0	0	0	0	0	17	0	9	6	0	1	0	0	3	14	5	2	4	11	0	1	2	0	3	0	0	0	0	0	22	1	8	5	0	0	23	0	0
509	0	0	296	2	23	1	0	0	58	195	0	7	0	93	0	0	0	101	0	24	0	0	127	0	1	108	47	277	123	0	0	194	89	0	135	2	0	0	0	0	2	0	0	108	28	1	0	73	0
510	0	0	0	0	0	0	0	0	0	0	0	0	0	0	0	0	0	0	0	0	0	0	0	2	0	0	0	0	0	0	0	0	0	0	0	0	0	4	0	0	0	0	0	0	0	0	0	0	0
511	64	13	1	8	5	4	4	62	41	2	0	4	6	1	1	55	250	35	84	62	722	34	27	205	76	82	13	7	2	34	55	27	20	315	3	154	571	1258	46	555	61	28	140	48	112	35	228	24	182
512	0	0	0	0	0	0	0	0	0	0	0	0	0	0	0	0	0	0	0	0	0	2	0	0	0	0	1	0	0	0	0	0	0	0	0	0	0	0	0	0	0	0	0	0	0	0	0	0	0
513	6	5	3	0	2	0	0	56	0	1	5	2	3	0	3	63	36	0	0	0	4	1	3	19	1	1	6	9	0	5	42	2	2	19	2	9	73	72	4	9	0	0	25	0	0	0	6	4	37
514	0	0	0	0	0	0	0	0	0	0	0	0	0	0	0	0	0	0	0	0	0	0	0	0	0	0	0	0	0	0	0	0	0	0	0	0	0	0	0	0	0	0	0	0	0	0	0	0	0
515	0	10	1	6	1	2	0	0	4	3	2	0	2	0	0	0	0	0	4	0	3	3	13	70	33	9	1	7	7	1	0	11	13	0	8	0	0	0	38	0	39	0	1	12	0	12	39	9	0
516	0	0	0	0	0	0	0	0	0	0	0	0	0	0	0	0	0	0	0	0	0	0	0	0	0	0	0	0	0	0	0	0	0	0	0	0	0	0	0	0	1	0	0	0	0	0	0	0	0
517	0	1	0	2	0	0	1	0	0	0	1	0	2	0	1	0	0	0	0	2	0	0	1	12	14	0	0	0	3	1	0	1	1	0	0	0	0	1	3	7	1	0	0	1	0	0	0	0	0
518	0	0	0	0	0	0	0	0	0	0	0	0	0	0	0	0	0	0	0	0	0	0	0	0	0	0	0	0	0	0	0	0	0	2	0	0	0	0	0	0	0	0	0	0	0	0	0	0	0
519	0	0	0	0	0	0	0	0	0	4	0	0	0	0	0	0	0	0	0	0	0	0	0	0	4	0	0	0	0	0	0	1	2	0	3	0	0	0	0	0	0	0	0	0	0	0	0	1	0
520	0	0	0	3	1	0	5	0	0	2	1	0	3	0	2	0	0	2	0	0	0	0	0	0	0	0	0	0	0	0	0	1	0	0	0	0	0	0	0	0	1	0	0	1	0	0	0	0	0
521	0	0	0	0	375	0	0	0	0	0	0	0	0	0	1	0	0	0	0	17	0	0	0	0	0	0	0	0	0	0	0	0	0	0	0	0	0	0	0	0	0	0	0	0	0	0	0	1	0
522	0	0	7	3	3	6	0	0	0	0	1	0	0	7	1	0	0	0	0	0	0	0	1	7	0	2	0	1	15	1	0	1	0	0	2	0	0	0	3	0	1	5	0	1	0	1	5	0	0
523	0	0	4	0	0	0	0	0	0	0	0	0	0	0	0	0	0	0	0	0	0	0	0	0	0	5	0	0	0	0	0	0	0	0	0	0	0	0	0	0	0	0	0	0	0	0	0	0	0
524	3	16	3	0	1	2	0	0	7	15	6	14	6	8	0	0	3	1	0	1	3	6	1	30	0	2	0	2	10	5	0	1	11	0	0	2	3	1	3	2	5	0	1	6	11	1	20	5	16
525	0	0	0	0	0	0	0	0	0	0	0	0	0	0	0	0	0	0	0	0	0	0	0	0	0	0	0	0	0	0	0	0	0	0	0	0	0	0	0	0	0	0	0	0	0	0	0	0	0
526	0	0	0	0	0	0	0	0	0	0	0	0	0	2	0	0	0	0	0	0	0	0	0	0	0	0	0	0	0	0	0	0	0	0	0	0	0	0	0	0	0	0	0	0	0	0	0	0	0
527	3	0	1	2	0	0	0	0	1	1	0	0	0	0	0	0	0	0	0	0	0	0	1	0	0	4	1	0	0	1	0	0	0	0	0	0	0	0	0	0	0	4	0	0	0	0	0	0	0
528	41	16	1	18	32	0	0	0	0	0	120	98	0	1	0	0	0	6	0	127	0	0	0	0	2	116	120	21	96	24	0	38	32	0	1	0	0	0	4	0	2	0	0	0	0	28	0	3	0
529	0	0	0	0	0	0	0	0	0	0	0	0	0	0	0	0	0	0	0	0	0	1	0	0	0	0	0	0	0	0	0	0	0	0	0	0	0	0	0	0	0	0	0	0	0	0	0	0	6
530	0	0	0	0	0	0	0	0	0	0	0	0	0	0	0	0	0	0	0	0	0	0	0	0	0	0	0	0	2	0	0	0	0	0	0	0	0	0	0	0	0	0	0	0	0	0	0	0	0
531	0	0	0	0	0	0	0	0	0	0	0	0	0	0	0	0	0	0	0	0	0	0	0	1	0	0	0	0	0	0	0	0	0	0	0	0	0	0	0	0	0	0	0	0	0	0	0	0	0
532	8	5	8	0	6	1	5	35	1	3	7	2	9	2	9	0	10	0	0	0	2	0	0	3	0	10	4	5	0	4	16	0	0	4	0	4	0	2	1	1	0	4	6	0	0	0	5	0	11
533	0	0	1	0	0	0	0	0	0	0	0	0	0	0	0	0	0	0	0	0	0	0	0	0	0	12	0	0	0	8	0	0	0	0	0	0	0	0	0	0	0	0	0	0	0	0	0	0	0
534	0	0	0	0	0	0	0	0	0	0	0	0	0	0	0	0	0	0	0	0	0	0	0	0	0	0	0	0	0	0	0	0	0	0	0	0	0	0	0	0	0	0	0	0	2	0	0	0	0
535	0	0	0	0	0	0	0	0	0	0	0	0	0	0	0	0	0	0	0	0	0	0	0	0	0	0	0	0	0	0	0	0	0	0	0	0	0	0	1	0	0	0	0	0	0	0	0	0	0
536	0	0	0	1	0	0	0	0	0	0	0	0	0	0	0	0	0	0	0	0	0	0	0	0	0	0	0	0	0	0	0	0	0	0	0	0	0	0	0	0	0	0	0	0	0	0	0	1	0
537	0	0	0	0	0	0	0	0	0	0	0	0	0	0	0	1	5	0	0	0	0	0	0	0	0	0	0	1	0	0	2	0	0	4	0	1	13	0	0	24	0	0	4	0	0	0	3	0	6
538	0	0	0	0	0	0	0	0	0	0	0	0	0	0	0	0	0	0	0	0	0	0	0	0	0	0	0	0	0	0	0	0	0	0	0	0	0	0	0	0	0	0	0	0	0	0	0	0	0
539	0	1	0	0	0	2	0	0	0	0	5	0	4	0	5	0	0	0	0	3	0	0	0	0	1	0	0	0	0	0	0	0	0	0	0	0	0	0	0	0	0	1	0	0	0	0	0	0	0
540	0	0	0	0	0	0	0	3	0	0	0	0	0	0	0	3	0	0	0	0	0	0	0	0	0	0	0	0	0	0	1	0	0	2	0	1	1	2	0	0	0	0	0	0	0	0	0	0	0
541	233	283	247	175	126	191	76	0	242	316	127	63	63	40	79	0	14	101	75	139	1	253	60	491	414	156	295	179	296	320	3	85	268	6	74	0	3	2	107	16	62	3	0	46	68	59	27	68	2
542	64	46	112	0	0	38	4	0	143	38	0	1	0	0	0	0	0	9	0	2	0	0	105	0	0	0	42	23	0	0	0	50	19	0	0	0	0	0	0	0	0	0	0	0	139	29	0	22	0
543	1	2	1	1	0	2	0	0	1	0	1	2	0	2	0	0	0	1	0	0	0	0	1	0	1	0	0	2	1	2	1	1	0	0	0	0	0	0	0	0	0	0	0	0	0	0	0	1	0
544	0	0	0	7	0	0	0	0	0	3	0	0	2	0	0	0	0	0	0	0	0	8	0	0	1	3	0	0	0	0	0	3	0	0	3	0	0	0	14	30	4	0	0	0	0	0	0	3	0
545	99	30	27	12	34	34	0	0	33	32	39	31	0	15	88	0	0	3	43	1	0	5	17	0	1	176	76	29	29	0	0	39	3	0	49	0	0	0	11	0	2	17	2	1	24	2	0	3	0
546	0	0	0	4	0	0	0	0	0	0	0	2	1	0	3	0	0	2	0	0	0	0	1	0	0	0	0	0	0	0	0	0	0	0	0	0	0	0	0	0	3	0	0	5	3	0	0	0	0
547	7	1	12	1	12	19	19	0	9	1	9	2	1	0	1	0	0	5	3	4	0	6	8	0	4	0	0	0	27	21	0	4	1	0	8	1	0	0	9	2	0	0	0	1	0	0	0	5	0
549	21	7	1	15	0	0	18	0	10	0	7	1	6	2	13	0	77	3	31	25	0	19	0	0	0	0	0	0	0	0	0	0	1	0	0	0	0	0	0	0	15	21	27	2	0	8	30	3	0
550	0	0	0	1	1	0	0	0	0	0	0	0	0	0	1	0	0	0	0	0	0	0	0	0	0	0	1	0	0	0	0	0	0	0	0	0	0	0	0	0	0	1	0	0	0	0	0	0	4
551	0	0	2	0	0	0	0	0	0	0	0	2	0	0	3	0	0	0	0	0	0	0	31	0	0	0	0	0	0	0	0	0	0	0	0	0	0	0	0	1	7	0	0	0	24	1	0	6	0
552	0	0	0	0	0	0	5	0	0	0	0	0	0	0	0	0	0	0	0	0	0	0	0	0	0	0	0	0	0	0	0	0	0	0	0	0	0	0	0	0	0	0	0	0	0	0	0	0	0
553	0	0	0	0	0	0	0	0	0	0	0	0	0	0	0	0	0	3	0	0	0	0	2	0	0	0	0	0	0	0	0	0	0	0	0	0	0	0	0	0	0	0	0	0	0	0	0	3	0
555	0	0	222	48	50	0	0	0	0	1	124	0	188	0	199	0	0	2	4	0	0	143	2	0	3	0	17	99	0	0	4	0	0	1	0	1	0	1	0	2	0	0	0	0	0	3	0	0	0
557	0	0	0	0	0	1	0	0	0	0	3	0	0	0	0	0	0	0	0	0	0	0	0	0	0	0	0	0	2	0	0	0	0	0	0	0	0	0	0	0	0	0	0	2	0	0	0	0	0
558	2	0	1	2	0	873	73	0	222	1	1	3	0	62	0	0	0	44	2	5	0	1	31	1	0	10	269	0	0	8	1	218	110	1	222	0	0	0	0	0	6	0	0	30	14	26	0	2	0
559	0	0	4	2	1	1	2	0	0	0	0	1	0	1	0	0	0	1	0	0	0	0	0	0	0	1	0	1	0	0	0	0	0	0	0	0	0	0	0	0	0	0	0	0	0	0	0	1	0
560	0	0	0	48	0	5	0	0	0	0	0	0	0	0	0	0	0	0	0	0	0	0	0	0	0	0	0	0	0	0	0	0	0	0	0	0	0	0	0	0	0	0	0	0	0	0	0	0	0
561	7	15	5	3	6	1	0	0	7	10	0	1	0	7	7	0	0	2	6	1	0	3	0	2	2	5	6	7	10	0	0	7	11	0	15	0	0	0	9	0	1	0	0	0	0	3	0	3	0
562	0	0	0	0	0	1	0	0	0	0	0	0	0	0	0	0	0	0	0	0	0	0	0	0	0	0	0	0	0	0	0	0	0	0	0	0	0	0	0	0	0	0	0	0	0	0	0	0	0
563	3	4	0	0	92	29	41	0	0	1	4	25	20	0	27	5	0	36	0	19	0	62	36	0	1	3	0	2	0	0	0	41	46	1	40	0	0	0	18	0	41	1	0	36	14	35	7	24	0
564	0	0	0	0	0	0	0	0	0	0	0	0	0	0	0	0	0	0	0	0	0	0	0	0	0	0	0	0	0	0	0	0	0	0	0	0	0	0	0	0	0	0	0	0	0	0	0	0	0
565	5	0	0	6	0	14	17	0	0	47	16	0	0	0	0	0	0	3	2	0	0	0	0	0	0	0	0	0	3	0	0	0	8	0	20	0	0	0	0	0	0	0	0	6	0	0	0	0	0
566	0	0	0	0	0	0	0	0	1	0	0	0	0	0	0	0	0	0	0	0	0	0	0	0	0	0	0	0	0	0	0	0	0	0	0	0	0	0	0	0	0	0	0	0	0	0	0	0	0
567	0	2	0	0	0	0	0	0	0	0	0	0	0	0	0	0	0	0	0	0	0	0	0	0	0	0	0	0	0	0	0	0	0	0	0	0	0	0	0	0	0	0	0	0	0	0	0	0	0
568	0	0	1	0	0	1	0	0	0	0	0	0	0	0	5	0	0	0	0	0	0	0	0	0	0	0	0	0	0	0	0	0	0	0	0	0	0	1	0	0	0	0	0	0	0	0	0	0	0
570	0	1	0	0	0	5	5	0	0	0	2	0	1	4	0	0	0	0	0	0	0	3	4	0	0	8	2	10	3	0	0	4	4	0	3	0	0	0	3	4	0	0	0	0	0	3	0	1	0
571	0	0	0	0	0	0	0	0	0	0	0	1	0	0	0	0	0	0	0	0	1	0	0	0	0	0	0	0	0	0	0	1	0	0	0	0	0	0	0	0	0	0	0	0	0	0	0	0	0
573	0	0	0	0	0	0	0	0	0	0	0	0	0	0	0	0	0	0	0	0	0	0	0	0	0	0	0	0	0	0	0	0	0	0	0	0	0	0	0	0	0	0	0	0	0	0	0	0	1
574	0	0	0	1	0	0	0	0	0	0	0	0	0	0	0	8	547	0	0	0	0	0	0	4	0	0	1	0	0	0	0	0	0	0	0	0	0	5	0	109	0	1	221	0	0	0	1	0	1381
577	0	0	0	12	0	0	0	0	0	0	1	0	0	0	0	0	0	0	0	0	0	0	0	0	0	0	0	0	0	0	0	0	0	0	0	0	0	0	0	0	0	0	0	0	0	0	0	0	0
578	0	0	0	0	0	0	0	0	0	0	0	0	0	0	1	0	0	0	0	0	0	0	0	10	0	0	0	0	0	0	0	0	0	0	0	0	0	0	0	0	0	43	0	0	0	0	7	0	0
579	0	0	3	1	0	0	0	0	0	0	0	0	0	0	0	0	0	0	0	0	0	0	0	0	2	0	0	0	0	0	0	0	0	0	0	0	0	0	0	0	0	0	0	0	1	0	0	0	0
580	0	1	0	0	0	0	0	0	0	0	0	0	4	0	1	0	2	0	0	0	0	0	0	0	0	0	0	0	0	0	0	0	0	0	0	0	0	0	0	0	0	0	0	0	0	0	0	0	0
581	0	0	0	0	0	0	0	0	0	0	0	0	0	0	0	0	0	0	0	0	0	0	0	0	0	0	0	0	0	0	0	0	0	0	0	0	0	0	0	0	0	0	0	0	0	0	0	0	0
582	0	0	0	0	0	0	0	0	0	0	0	0	0	0	0	0	0	0	0	0	0	0	0	0	0	0	0	0	0	0	0	8	0	0	0	0	0	0	0	0	0	0	0	0	0	0	1	0	0
583	1	52	5	16	1	42	11	0	12	5	4	11	38	28	2	0	0	69	6	11	0	63	25	0	1	22	8	18	41	7	0	62	66	0	23	0	0	0	0	0	12	0	0	14	8	35	0	24	0
584	0	0	0	0	0	9	0	0	0	0	0	0	0	0	0	0	0	0	0	0	0	0	0	0	0	0	0	0	0	0	0	0	0	0	0	0	0	0	0	0	0	0	0	0	0	0	0	0	0
585	0	0	0	0	0	0	0	0	0	0	0	0	0	0	0	0	0	0	0	0	0	0	0	0	0	0	0	0	0	0	0	0	0	0	0	0	0	0	0	0	1	0	0	0	0	0	0	0	0
586	0	0	0	0	0	0	0	0	0	0	0	0	0	0	0	0	0	0	0	0	0	0	0	0	0	0	0	0	0	0	0	0	0	0	0	0	0	0	0	0	0	0	0	0	0	0	0	0	0
587	0	0	0	0	0	0	0	3	0	0	0	0	0	0	0	0	0	0	0	0	0	0	0	0	0	0	0	0	0	0	0	0	0	0	0	0	0	0	0	0	0	0	0	0	0	0	0	0	0
588	0	0	0	0	0	0	0	0	0	0	0	0	0	0	0	0	0	0	0	0	0	0	0	0	0	0	0	0	0	0	0	0	0	0	0	0	0	0	0	0	0	0	0	0	0	0	0	0	0
589	1	1	0	0	0	1	0	0	0	0	1	1	0	3	4	0	0	0	0	0	0	0	0	0	3	0	0	0	0	0	0	0	0	0	0	0	0	0	0	1	0	0	0	0	4	0	0	0	0
590	0	0	0	0	0	0	0	0	0	0	0	0	0	0	0	0	0	0	0	0	0	0	0	0	0	0	0	0	1	0	0	0	0	0	0	0	0	0	0	0	0	0	0	0	0	0	0	0	0
591	1	0	26	0	5	0	0	0	4	19	0	2	0	11	0	0	0	8	0	2	0	0	20	0	1	10	6	30	13	0	0	11	61	0	5	0	0	0	0	0	1	0	0	16	2	0	0	29	0
592	0	0	9	0	0	43	0	0	0	0	7	0	0	2	0	0	0	0	5	0	0	16	0	0	0	1	63	24	0	0	0	26	5	0	0	0	0	0	0	0	0	0	0	0	0	0	0	0	0
593	0	0	6	6	0	3	0	0	6	1	2	0	5	2	5	0	0	0	9	2	0	7	1	0	0	6	4	2	8	0	0	4	4	0	2	0	0	0	1	2	3	2	0	5	2	0	3	0	0
595	0	0	0	0	0	0	0	0	0	0	0	0	0	0	0	0	0	0	0	0	0	0	0	0	0	0	0	0	2	0	0	0	0	0	8	0	0	0	0	0	0	0	0	0	0	0	0	0	0
596	0	23	0	26	0	0	0	0	0	40	0	0	9	0	3	1	0	50	0	37	0	0	40	0	0	0	0	46	0	0	0	0	21	0	0	0	0	0	0	0	51	0	0	0	48	33	0	23	0
597	16	2	15	2	21	4	0	3	1	3	26	48	51	30	38	39	16	36	26	24	4	1	2	0	1	7	2	12	13	2	15	3	0	22	0	23	132	106	17	127	3	27	0	6	42	4	2	1	2
598	0	0	0	4	0	1	3	0	5	0	4	0	0	2	19	0	0	1	2	6	0	5	15	0	0	0	0	4	1	0	0	5	5	0	4	0	0	0	0	0	16	5	0	5	4	16	0	15	0
599	0	1	2	4	7	5	6	0	1	0	2	10	0	3	0	0	0	10	0	0	0	4	6	0	3	0	1	3	0	1	0	2	0	0	0	0	0	0	0	0	3	0	0	2	0	5	8	0	0
601	0	0	0	0	0	0	0	0	0	0	0	0	0	0	0	0	0	0	0	0	2	0	0	0	0	0	0	0	0	0	0	0	0	0	0	0	0	0	0	0	0	0	0	0	0	0	0	0	0
602	0	0	0	0	0	0	0	0	0	0	0	0	0	0	0	0	0	0	0	0	0	0	0	0	0	0	0	0	0	0	0	0	0	0	0	0	0	0	0	0	0	0	0	0	0	0	0	0	0
603	0	0	0	0	0	2	0	0	0	0	0	0	0	0	0	0	0	0	0	0	0	1	0	0	0	0	1	0	0	0	0	0	0	0	2	0	0	0	0	0	0	0	0	0	0	0	0	0	0
605	0	0	0	0	0	0	0	0	0	0	0	0	0	0	0	0	0	0	0	0	0	0	0	0	0	0	0	0	0	0	0	1	0	0	0	0	0	0	0	0	0	0	0	0	0	0	0	0	0
606	0	0	0	0	0	0	0	0	0	0	0	0	0	0	0	0	0	0	0	0	0	0	0	0	0	0	0	2	0	0	0	0	0	0	0	0	0	0	1	0	0	0	0	0	0	0	0	0	0
607	0	0	0	0	0	0	0	0	0	0	0	0	0	0	0	0	0	0	0	2	0	0	0	0	0	0	2	1	5	0	0	0	1	0	0	0	0	0	1	0	0	0	0	0	0	0	2	0	0
608	0	0	3	1	0	4	13	0	7	2	1	4	0	21	0	0	0	16	0	0	0	195	2	0	0	0	55	0	0	0	0	180	2	3	69	0	0	1	0	1	0	0	0	0	0	0	79	0	0
609	0	0	0	0	0	0	0	71	0	0	0	0	2	0	0	33	5	0	0	0	39	0	0	7	0	0	0	0	0	0	41	0	0	87	0	10	6	106	0	0	0	0	5	0	0	0	0	0	0
610	0	0	1	1	0	0	0	0	0	0	0	0	1	0	0	0	0	0	0	0	0	0	0	0	0	0	0	0	0	0	0	0	1	0	0	0	0	0	0	0	0	0	0	1	0	0	0	0	0
611	0	0	0	0	0	0	0	0	0	0	0	0	0	0	0	0	0	0	0	0	0	0	0	0	0	0	0	0	0	0	0	0	0	0	0	0	0	0	0	0	0	0	0	0	0	0	0	0	3
612	0	0	0	0	0	2	2	0	1	0	2	2	1	1	0	0	0	3	0	0	0	0	0	0	1	0	0	0	0	2	0	0	7	0	0	0	0	0	4	11	6	0	0	1	1	0	0	0	0
613	0	0	0	0	0	0	0	0	0	0	0	0	0	0	0	0	0	0	0	0	0	0	0	0	0	0	0	0	0	0	0	0	0	0	0	0	0	0	0	0	0	0	0	0	0	0	0	0	0
614	0	0	0	0	0	0	0	0	0	0	0	0	0	2	0	0	0	0	0	0	0	0	0	3	0	0	0	0	0	0	0	0	0	0	0	0	0	0	0	0	2	0	0	0	0	0	0	0	0
615	0	0	0	0	0	0	0	0	0	0	0	0	0	0	0	0	0	0	0	0	0	0	0	0	0	0	0	0	0	0	0	0	0	0	0	0	0	0	0	0	0	0	0	0	0	0	0	0	0
617	0	0	0	0	0	0	0	0	0	0	1	0	0	0	0	0	0	0	0	0	0	0	0	0	0	0	0	0	0	0	0	0	0	0	0	0	0	0	0	0	0	0	0	0	0	0	0	0	0
618	0	0	1	0	0	1	0	0	0	0	0	1	0	1	0	0	0	0	0	0	0	0	0	0	0	1	0	0	3	0	0	0	0	0	0	0	0	0	0	0	1	0	0	0	0	0	0	0	0
619	0	0	0	0	0	0	0	0	0	0	0	0	0	0	0	0	0	0	0	0	0	0	0	0	0	0	0	0	0	0	0	0	0	0	0	0	0	0	0	0	0	0	0	0	0	0	0	0	3
620	0	0	0	0	0	0	0	0	0	0	0	0	0	0	0	0	0	1	1	0	0	0	0	0	0	0	0	0	0	0	0	0	0	0	0	0	0	0	0	0	28	0	0	133	15	0	0	0	0
621	143	52	38	223	134	392	1012	1	226	35	337	463	784	55	451	2	7	107	8	194	2	0	12	0	36	614	632	107	638	132	0	134	471	1	95	1	0	1	35	0	27	0	2	4	4	615	0	40	0
622	0	0	0	15	0	23	6	1	0	0	6	0	0	0	0	0	0	0	0	1	0	0	0	0	0	0	0	12	0	0	0	0	14	0	0	0	0	0	0	0	0	0	0	0	0	0	0	2	0
623	0	0	0	0	0	0	0	6	0	0	0	0	0	0	0	0	0	0	0	0	1	0	0	0	0	0	0	0	0	0	0	0	0	0	0	0	0	0	0	0	0	0	0	0	0	0	0	0	0
624	1	4	8	0	3	3	4	0	3	1	3	3	4	1	0	0	0	1	13	3	0	0	0	0	0	2	1	0	0	5	0	0	2	0	1	0	0	0	0	0	1	0	0	1	4	2	3	3	0
625	0	0	0	16	0	0	0	0	0	0	0	0	0	97	0	0	0	0	16	0	0	0	0	0	0	0	0	0	0	0	0	0	0	0	0	0	0	0	0	0	0	0	0	0	0	0	0	0	0
627	0	0	11	11	0	1	0	0	2	0	6	1	0	8	4	0	0	0	5	0	0	0	5	1	0	0	5	0	0	0	0	1	0	0	0	0	0	0	0	0	7	1	0	1	1	0	0	1	0
628	7	2	0	0	0	0	0	87	0	0	2	0	9	0	0	54	5	0	0	3	50	3	1	12	11	1	0	6	0	0	1251	0	0	60	0	24	42	341	2	17	0	1	9	0	3	0	11	1	8
629	0	0	1	0	0	0	0	0	0	0	0	0	0	2	0	0	0	0	0	0	0	0	0	0	0	0	0	0	0	0	0	0	0	0	0	0	0	0	1	0	0	0	0	0	0	0	0	0	0
631	0	0	0	0	0	0	0	0	0	0	0	0	0	0	0	0	0	0	2	0	0	0	0	0	0	0	0	0	0	0	0	0	0	0	0	0	0	0	0	0	0	0	0	0	0	0	0	0	0
632	0	0	0	0	20	0	0	0	0	56	0	0	6	0	6	0	0	0	0	0	0	0	0	0	1	0	0	0	0	1	0	5	0	0	1	0	0	0	0	0	0	0	0	0	0	0	0	0	0
633	0	0	0	0	0	0	0	0	0	0	0	0	0	0	0	0	0	0	0	0	3	0	0	0	0	0	0	0	0	0	0	0	0	0	0	0	0	0	0	0	0	0	0	0	0	0	0	0	0
634	0	0	0	0	0	3	0	0	0	0	0	0	0	0	1	0	0	0	0	0	0	0	0	0	0	0	0	0	0	0	0	0	0	0	0	0	0	0	13	0	0	0	0	0	0	0	0	0	0
635	0	0	0	0	0	0	0	0	0	0	0	0	0	0	0	0	0	0	0	0	0	0	0	0	0	0	0	0	0	0	0	0	0	0	0	0	0	0	0	0	0	0	0	0	0	0	0	0	0
636	13	4	8	7	29	0	16	0	18	2	0	3	14	3	0	1	36	6	25	9	6	7	16	21	23	37	28	11	2	23	0	13	20	1	3	0	0	0	0	39	104	176	134	84	86	41	6	7	67
637	1	27	13	3	0	17	8	9	4	3	0	0	5	0	2	77	0	22	9	8	0	1	59	90	11	0	1	0	8	33	1	2	27	40	1	4	118	24	25	85	82	35	16	10	10	18	9	59	1
638	0	0	0	0	0	0	0	0	0	0	0	0	0	0	0	0	0	0	0	0	0	9	0	0	0	0	0	0	0	1	0	0	0	0	0	0	0	0	0	0	0	0	0	0	0	0	0	0	0
639	0	0	0	3	0	0	0	0	0	0	0	0	1	0	2	0	0	0	0	0	0	0	2	0	0	0	0	0	0	8	0	0	0	0	0	0	0	0	0	2	0	0	0	0	0	0	0	0	0
640	0	0	0	83	0	0	0	0	0	0	0	0	0	0	0	0	0	0	0	0	0	0	0	0	7	1	0	0	0	0	0	0	0	0	0	0	0	0	0	0	0	0	0	0	0	0	0	0	0
642	1	0	23	0	5	0	0	0	0	0	0	0	0	4	0	0	0	0	0	0	0	0	0	0	16	9	8	16	38	3	1	1	0	0	0	0	0	0	1	0	0	5	0	0	0	0	0	0	0
[truncated: 25 more columns]

## Sheet: OTU_Tax_assignments
Superkingdom	Phylum	Class	Order	Family	Genus	Species	Strain	OTU
Bacteria	Firmicutes	Clostridia	Clostridiales	Lachnospiraceae	Lachnospiraceae Incertae Sedis	?	?	0
Bacteria	Firmicutes	Erysipelotrichi	Erysipelotrichales	Erysipelotrichaceae	Erysipelotrichaceae Incertae Sedis	?	?	1
Bacteria	Firmicutes	Clostridia	Clostridiales	Lachnospiraceae	?	?	?	2
Bacteria	?	?	?	?	?	?	?	3
Bacteria	Firmicutes	Clostridia	Clostridiales	Lachnospiraceae	?	?	?	4
Bacteria	Firmicutes	Clostridia	Clostridiales	Lachnospiraceae	?	?	?	5
Bacteria	Bacteroidetes	Bacteroidetes	Bacteroidales	Porphyromonadaceae	?	?	?	7
Bacteria	Firmicutes	Clostridia	Clostridiales	Ruminococcaceae	?	?	?	8
Bacteria	TM7	TM7_genera_incertae_sedis	?	?	?	?	?	9
Bacteria	Firmicutes	Clostridia	Clostridiales	Lachnospiraceae	?	?	?	10
Bacteria	Firmicutes	Clostridia	Clostridiales	?	?	?	?	11
Bacteria	Firmicutes	Erysipelotrichi	Erysipelotrichales	Erysipelotrichaceae	Turicibacter	?	?	12
Bacteria	Firmicutes	Clostridia	Clostridiales	Ruminococcaceae	?	?	?	13
Bacteria	Firmicutes	Bacilli	Bacillales	Staphylococcaceae	Staphylococcus	?	?	14
Bacteria	Firmicutes	Clostridia	Clostridiales	Ruminococcaceae	?	?	?	15
Bacteria	Proteobacteria	Betaproteobacteria	Burkholderiales	Comamonadaceae	Delftia	?	?	16
Bacteria	Bacteroidetes	Bacteroidetes	Bacteroidales	Porphyromonadaceae	?	?	?	17
Bacteria	Firmicutes	Clostridia	Clostridiales	Lachnospiraceae	?	?	?	18
Bacteria	Firmicutes	Clostridia	Clostridiales	Lachnospiraceae	?	?	?	19
Bacteria	Bacteroidetes	Bacteroidetes	Bacteroidales	Porphyromonadaceae	?	?	?	20
Bacteria	Firmicutes	Clostridia	Clostridiales	Lachnospiraceae	?	?	?	21
Bacteria	Firmicutes	Clostridia	Clostridiales	Lachnospiraceae	?	?	?	22
Bacteria	Bacteroidetes	Bacteroidetes	Bacteroidales	Rikenellaceae	Rikenella	?	?	23
Bacteria	Firmicutes	Clostridia	Clostridiales	Ruminococcaceae	?	?	?	24
Bacteria	Firmicutes	Clostridia	Clostridiales	Lachnospiraceae	Lachnospiraceae Incertae Sedis	?	?	25
Bacteria	Firmicutes	Clostridia	Clostridiales	Lachnospiraceae	?	?	?	26
Bacteria	Firmicutes	Clostridia	Clostridiales	Lachnospiraceae	?	?	?	27
Bacteria	Firmicutes	Clostridia	Clostridiales	Lachnospiraceae	?	?	?	28
Bacteria	Proteobacteria	Deltaproteobacteria	Desulfovibrionales	?	?	?	?	29
Bacteria	Bacteroidetes	Bacteroidetes	Bacteroidales	Prevotellaceae	?	?	?	30
Bacteria	Bacteroidetes	Bacteroidetes	Bacteroidales	Porphyromonadaceae	?	?	?	32
Bacteria	Bacteroidetes	Bacteroidetes	Bacteroidales	Porphyromonadaceae	?	?	?	33
Bacteria	Firmicutes	Clostridia	Clostridiales	Ruminococcaceae	?	?	?	34
Bacteria	Bacteroidetes	?	?	?	?	?	?	36
Bacteria	Firmicutes	Clostridia	Clostridiales	Lachnospiraceae	?	?	?	37
Bacteria	Firmicutes	Clostridia	Clostridiales	Lachnospiraceae	Lachnospiraceae Incertae Sedis	?	?	38
Bacteria	Bacteroidetes	Bacteroidetes	Bacteroidales	Bacteroidaceae	Bacteroides	?	?	39
Bacteria	Firmicutes	Clostridia	Clostridiales	Lachnospiraceae	Lachnospiraceae Incertae Sedis	?	?	40
Bacteria	Bacteroidetes	Bacteroidetes	Bacteroidales	Porphyromonadaceae	?	?	?	41
Bacteria	Firmicutes	Clostridia	Clostridiales	Lachnospiraceae	Lachnospiraceae Incertae Sedis	?	?	42
Bacteria	Bacteroidetes	Bacteroidetes	Bacteroidales	Rikenellaceae	Alistipes	?	?	43
Bacteria	?	?	?	?	?	?	?	44
Bacteria	Firmicutes	Clostridia	Clostridiales	Lachnospiraceae	?	?	?	45
Bacteria	Firmicutes	Clostridia	Clostridiales	Lachnospiraceae	?	?	?	46
Bacteria	?	?	?	?	?	?	?	48
Bacteria	Firmicutes	Clostridia	Clostridiales	Lachnospiraceae	?	?	?	49
Bacteria	Firmicutes	Clostridia	Clostridiales	Lachnospiraceae	?	?	?	50
Bacteria	Firmicutes	Clostridia	Clostridiales	Ruminococcaceae	?	?	?	51
Bacteria	?	?	?	?	?	?	?	52
Bacteria	Firmicutes	Clostridia	Clostridiales	Ruminococcaceae	?	?	?	53
Bacteria	Firmicutes	Clostridia	Clostridiales	?	?	?	?	54
Bacteria	Firmicutes	Clostridia	Clostridiales	Lachnospiraceae	?	?	?	55
Bacteria	Bacteroidetes	Bacteroidetes	Bacteroidales	Bacteroidaceae	Bacteroides	?	?	56
Bacteria	Firmicutes	Clostridia	Clostridiales	Lachnospiraceae	?	?	?	57
Bacteria	Bacteroidetes	?	?	?	?	?	?	58
Bacteria	Bacteroidetes	Bacteroidetes	Bacteroidales	Bacteroidaceae	Bacteroides	?	?	59
Bacteria	Firmicutes	Clostridia	Clostridiales	Lachnospiraceae	?	?	?	60
Bacteria	Firmicutes	Clostridia	Clostridiales	?	?	?	?	61
Bacteria	Bacteroidetes	Bacteroidetes	Bacteroidales	Porphyromonadaceae	?	?	?	62
Bacteria	Firmicutes	Clostridia	Clostridiales	Lachnospiraceae	Lachnospiraceae Incertae Sedis	?	?	63
Bacteria	Firmicutes	Clostridia	Clostridiales	Lachnospiraceae	?	?	?	64
Bacteria	Firmicutes	Bacilli	Lactobacillales	Leuconostocaceae	Weissella	?	?	65
Bacteria	Bacteroidetes	Bacteroidetes	Bacteroidales	?	?	?	?	66
Bacteria	Bacteroidetes	Bacteroidetes	Bacteroidales	Porphyromonadaceae	?	?	?	67
Bacteria	Firmicutes	Clostridia	Clostridiales	Ruminococcaceae	?	?	?	68
Bacteria	Bacteroidetes	Bacteroidetes	Bacteroidales	Rikenellaceae	Alistipes	?	?	69
Bacteria	Bacteroidetes	Bacteroidetes	Bacteroidales	Porphyromonadaceae	?	?	?	70
Bacteria	Firmicutes	Clostridia	Clostridiales	Lachnospiraceae	Anaerostipes	?	?	71
Bacteria	Bacteroidetes	Bacteroidetes	Bacteroidales	Bacteroidaceae	Bacteroides	?	?	72
Bacteria	?	?	?	?	?	?	?	73
Bacteria	Proteobacteria	Alphaproteobacteria	Rhizobiales	Methylobacteriaceae	Methylobacterium	?	?	74
Bacteria	Firmicutes	Clostridia	Clostridiales	Lachnospiraceae	Lachnospiraceae Incertae Sedis	?	?	75
Bacteria	?	?	?	?	?	?	?	76
Bacteria	Firmicutes	Clostridia	Clostridiales	Ruminococcaceae	?	?	?	77
Bacteria	Firmicutes	Clostridia	Clostridiales	Incertae Sedis XIII	Anaerovorax	?	?	78
Bacteria	Firmicutes	Clostridia	Clostridiales	Ruminococcaceae	Anaerotruncus	?	?	79
Bacteria	Firmicutes	Clostridia	Clostridiales	Lachnospiraceae	?	?	?	80
Bacteria	Actinobacteria	Actinobacteria	Actinobacteridae	Actinomycetales	Propionibacterineae	Propionibacteriaceae	Propionibacterium	81
Bacteria	Firmicutes	Clostridia	Clostridiales	Ruminococcaceae	?	?	?	82
Bacteria	Firmicutes	Clostridia	Clostridiales	Ruminococcaceae	?	?	?	83
Bacteria	Firmicutes	Clostridia	Clostridiales	?	?	?	?	84
Bacteria	Firmicutes	Clostridia	Clostridiales	Ruminococcaceae	Papillibacter	?	?	85
Bacteria	Bacteroidetes	Bacteroidetes	Bacteroidales	Porphyromonadaceae	?	?	?	86
Bacteria	Actinobacteria	Actinobacteria	Coriobacteridae	Coriobacteriales	Coriobacterineae	Coriobacteriaceae	?	87
Bacteria	Firmicutes	Clostridia	Clostridiales	Lachnospiraceae	Lachnospiraceae Incertae Sedis	?	?	88
Bacteria	Firmicutes	Clostridia	Clostridiales	Incertae Sedis XIII	Anaerovorax	?	?	89
Bacteria	Firmicutes	Clostridia	Clostridiales	Ruminococcaceae	?	?	?	90
Bacteria	Firmicutes	Bacilli	Lactobacillales	Lactobacillaceae	Lactobacillus	?	?	92
Bacteria	Firmicutes	Clostridia	Clostridiales	Lachnospiraceae	?	?	?	93
Bacteria	Firmicutes	Bacilli	Lactobacillales	Enterococcaceae	Enterococcus	?	?	94
Bacteria	Actinobacteria	Actinobacteria	Coriobacteridae	Coriobacteriales	Coriobacterineae	Coriobacteriaceae	Eggerthella	95
Bacteria	Firmicutes	Clostridia	Clostridiales	?	?	?	?	96
Bacteria	Firmicutes	Clostridia	Clostridiales	Ruminococcaceae	?	?	?	97
Bacteria	Bacteroidetes	Bacteroidetes	Bacteroidales	Bacteroidaceae	Bacteroides	?	?	98
Bacteria	Firmicutes	Clostridia	Clostridiales	Lachnospiraceae	Lachnospiraceae Incertae Sedis	?	?	99
Bacteria	Bacteroidetes	Bacteroidetes	Bacteroidales	Rikenellaceae	Alistipes	?	?	100
Bacteria	Bacteroidetes	Bacteroidetes	Bacteroidales	Porphyromonadaceae	?	?	?	101
Bacteria	Bacteroidetes	Bacteroidetes	Bacteroidales	Porphyromonadaceae	?	?	?	102
Bacteria	Firmicutes	Clostridia	Clostridiales	?	?	?	?	103
Bacteria	Firmicutes	Clostridia	Clostridiales	Lachnospiraceae	?	?	?	104
Bacteria	Firmicutes	Erysipelotrichi	Erysipelotrichales	Erysipelotrichaceae	Turicibacter	?	?	105
Bacteria	Proteobacteria	Epsilonproteobacteria	Campylobacterales	Helicobacteraceae	Helicobacter	?	?	106
Bacteria	Bacteroidetes	Bacteroidetes	Bacteroidales	Porphyromonadaceae	Parabacteroides	?	?	108
Bacteria	Firmicutes	Clostridia	Clostridiales	Lachnospiraceae	?	?	?	109
Bacteria	Firmicutes	Bacilli	Lactobacillales	Streptococcaceae	Streptococcus	?	?	111
Bacteria	Firmicutes	Clostridia	Clostridiales	Ruminococcaceae	?	?	?	112
Bacteria	Firmicutes	Clostridia	Clostridiales	Lachnospiraceae	?	?	?	113
Bacteria	Bacteroidetes	Bacteroidetes	Bacteroidales	Porphyromonadaceae	?	?	?	115
Bacteria	Firmicutes	Clostridia	Clostridiales	Ruminococcaceae	Ruminococcaceae Incertae Sedis	?	?	117
Bacteria	Firmicutes	Clostridia	Clostridiales	Lachnospiraceae	?	?	?	118
Bacteria	Firmicutes	Clostridia	Clostridiales	Lachnospiraceae	?	?	?	119
Bacteria	Firmicutes	Clostridia	Clostridiales	Lachnospiraceae	?	?	?	120
Bacteria	Firmicutes	Clostridia	Clostridiales	Lachnospiraceae	Lachnospiraceae Incertae Sedis	?	?	121
Bacteria	Firmicutes	Clostridia	Clostridiales	Lachnospiraceae	?	?	?	122
Bacteria	Firmicutes	Clostridia	Clostridiales	Ruminococcaceae	Ruminococcaceae Incertae Sedis	?	?	123
Bacteria	Bacteroidetes	Bacteroidetes	Bacteroidales	Porphyromonadaceae	Parabacteroides	?	?	124
Bacteria	Bacteroidetes	Bacteroidetes	Bacteroidales	Porphyromonadaceae	Parabacteroides	?	?	125
Bacteria	Firmicutes	Clostridia	Clostridiales	Ruminococcaceae	Anaerotruncus	?	?	126
Bacteria	Bacteroidetes	Bacteroidetes	Bacteroidales	Bacteroidaceae	Bacteroides	?	?	127
Bacteria	Firmicutes	Clostridia	Clostridiales	?	?	?	?	128
Bacteria	Actinobacteria	Actinobacteria	Actinobacteridae	Actinomycetales	Corynebacterineae	Corynebacteriaceae	Corynebacterium	129
Bacteria	?	?	?	?	?	?	?	130
Bacteria	Bacteroidetes	?	?	?	?	?	?	131
Bacteria	Bacteroidetes	Bacteroidetes	Bacteroidales	Porphyromonadaceae	?	?	?	133
Bacteria	Proteobacteria	Alphaproteobacteria	?	?	?	?	?	134
Bacteria	Bacteroidetes	Bacteroidetes	Bacteroidales	Bacteroidaceae	Bacteroides	?	?	135
Bacteria	Firmicutes	Clostridia	Clostridiales	Ruminococcaceae	?	?	?	136
Bacteria	Bacteroidetes	Bacteroidetes	Bacteroidales	Porphyromonadaceae	?	?	?	137
Bacteria	Bacteroidetes	Bacteroidetes	Bacteroidales	Porphyromonadaceae	?	?	?	138
Bacteria	Firmicutes	Clostridia	Clostridiales	Lachnospiraceae	Lachnospiraceae Incertae Sedis	?	?	139
Bacteria	Bacteroidetes	Bacteroidetes	Bacteroidales	Porphyromonadaceae	?	?	?	140
Bacteria	Bacteroidetes	Bacteroidetes	Bacteroidales	Porphyromonadaceae	?	?	?	141
Bacteria	Firmicutes	Clostridia	Clostridiales	Lachnospiraceae	?	?	?	142
Bacteria	Bacteroidetes	Bacteroidetes	Bacteroidales	Bacteroidaceae	Bacteroides	?	?	144
Bacteria	Firmicutes	Bacilli	Lactobacillales	?	?	?	?	145
Bacteria	Firmicutes	Clostridia	Clostridiales	Lachnospiraceae	?	?	?	146
Bacteria	Firmicutes	Clostridia	Clostridiales	?	?	?	?	147
Bacteria	Bacteroidetes	Bacteroidetes	Bacteroidales	?	?	?	?	148
Bacteria	Bacteroidetes	Bacteroidetes	Bacteroidales	Rikenellaceae	Alistipes	?	?	149
Bacteria	Bacteroidetes	Bacteroidetes	Bacteroidales	Porphyromonadaceae	?	?	?	150
Bacteria	Firmicutes	Clostridia	Clostridiales	Lachnospiraceae	Lachnospiraceae Incertae Sedis	?	?	151
Bacteria	Bacteroidetes	Bacteroidetes	Bacteroidales	Porphyromonadaceae	?	?	?	152
Bacteria	Proteobacteria	Alphaproteobacteria	Caulobacterales	Caulobacteraceae	Caulobacter	?	?	153
Bacteria	Firmicutes	Clostridia	Clostridiales	Lachnospiraceae	Bryantella	?	?	154
Bacteria	Bacteroidetes	Bacteroidetes	Bacteroidales	?	?	?	?	155
Bacteria	Firmicutes	Clostridia	Clostridiales	Ruminococcaceae	?	?	?	156
Bacteria	Actinobacteria	Actinobacteria	Actinobacteridae	Actinomycetales	Micrococcineae	Microbacteriaceae	Microbacterium	157
Bacteria	Firmicutes	Clostridia	Clostridiales	Lachnospiraceae	?	?	?	158
Bacteria	Proteobacteria	Deltaproteobacteria	Desulfovibrionales	Desulfovibrionaceae	Bilophila	?	?	159
Bacteria	Firmicutes	Clostridia	Clostridiales	Lachnospiraceae	?	?	?	160
Bacteria	Firmicutes	Clostridia	Clostridiales	Lachnospiraceae	?	?	?	161
Bacteria	Firmicutes	Clostridia	Clostridiales	Lachnospiraceae	?	?	?	162
Bacteria	Firmicutes	Clostridia	Clostridiales	?	?	?	?	163
Bacteria	Bacteroidetes	Bacteroidetes	Bacteroidales	Porphyromonadaceae	?	?	?	164
Bacteria	Firmicutes	Clostridia	Clostridiales	Ruminococcaceae	?	?	?	165
Bacteria	Proteobacteria	Alphaproteobacteria	?	?	?	?	?	166
Bacteria	Firmicutes	Clostridia	Clostridiales	Lachnospiraceae	?	?	?	167
Bacteria	Bacteroidetes	Bacteroidetes	Bacteroidales	Porphyromonadaceae	?	?	?	168
Bacteria	Actinobacteria	Actinobacteria	Actinobacteridae	Actinomycetales	Corynebacterineae	Nocardiaceae	Rhodococcus	169
Bacteria	Verrucomicrobia	Verrucomicrobiae	Verrucomicrobiales	Verrucomicrobiaceae	Akkermansia	?	?	170
Bacteria	Bacteroidetes	Bacteroidetes	Bacteroidales	?	?	?	?	171
Bacteria	Firmicutes	Clostridia	Clostridiales	Lachnospiraceae	?	?	?	172
Bacteria	Bacteroidetes	Bacteroidetes	Bacteroidales	Porphyromonadaceae	?	?	?	173
Bacteria	Bacteroidetes	Bacteroidetes	Bacteroidales	Bacteroidaceae	Bacteroides	?	?	174
Bacteria	Firmicutes	Clostridia	Clostridiales	Lachnospiraceae	Lachnospiraceae Incertae Sedis	?	?	175
Bacteria	Proteobacteria	Betaproteobacteria	Burkholderiales	Oxalobacteraceae	?	?	?	176
Bacteria	Bacteroidetes	Bacteroidetes	Bacteroidales	Porphyromonadaceae	?	?	?	177
Bacteria	Firmicutes	Clostridia	Clostridiales	Lachnospiraceae	Lachnospiraceae Incertae Sedis	?	?	178
Bacteria	Firmicutes	Clostridia	Clostridiales	Lachnospiraceae	?	?	?	179
Bacteria	Firmicutes	Erysipelotrichi	Erysipelotrichales	Erysipelotrichaceae	Holdemania	?	?	180
Bacteria	Bacteroidetes	Bacteroidetes	Bacteroidales	Porphyromonadaceae	?	?	?	181
Bacteria	Firmicutes	Clostridia	Clostridiales	Lachnospiraceae	?	?	?	182
Bacteria	Firmicutes	Clostridia	Clostridiales	Ruminococcaceae	?	?	?	183
Bacteria	Verrucomicrobia	Verrucomicrobiae	Verrucomicrobiales	Verrucomicrobiaceae	Akkermansia	?	?	184
Bacteria	Firmicutes	Clostridia	Clostridiales	Lachnospiraceae	Lachnospiraceae Incertae Sedis	?	?	185
Bacteria	Proteobacteria	Betaproteobacteria	Burkholderiales	?	?	?	?	186
Bacteria	Proteobacteria	Epsilonproteobacteria	Campylobacterales	Helicobacteraceae	Helicobacter	?	?	187
Bacteria	Firmicutes	Erysipelotrichi	Erysipelotrichales	Erysipelotrichaceae	Allobaculum	?	?	188
Bacteria	Firmicutes	Clostridia	Clostridiales	Lachnospiraceae	Lachnospiraceae Incertae Sedis	?	?	189
Bacteria	Firmicutes	Clostridia	Clostridiales	Lachnospiraceae	?	?	?	191
Bacteria	Bacteroidetes	Bacteroidetes	Bacteroidales	Rikenellaceae	Alistipes	?	?	192
Bacteria	Proteobacteria	?	?	?	?	?	?	193
Bacteria	Firmicutes	Clostridia	Clostridiales	Lachnospiraceae	?	?	?	194
Bacteria	Bacteroidetes	Bacteroidetes	Bacteroidales	Porphyromonadaceae	?	?	?	195
Bacteria	Firmicutes	Clostridia	Clostridiales	Ruminococcaceae	Ruminococcus	?	?	196
Bacteria	Firmicutes	Clostridia	Clostridiales	Ruminococcaceae	?	?	?	197
Bacteria	Firmicutes	Clostridia	Clostridiales	Lachnospiraceae	?	?	?	198
Bacteria	Firmicutes	Clostridia	Clostridiales	Lachnospiraceae	?	?	?	199
Bacteria	Firmicutes	Clostridia	Clostridiales	Lachnospiraceae	?	?	?	201
Bacteria	Firmicutes	Clostridia	Clostridiales	Ruminococcaceae	Anaerotruncus	?	?	203
Bacteria	Firmicutes	Clostridia	Clostridiales	Ruminococcaceae	?	?	?	204
Bacteria	Firmicutes	Clostridia	Clostridiales	Lachnospiraceae	?	?	?	205
Bacteria	Firmicutes	Clostridia	Clostridiales	Lachnospiraceae	Bryantella	?	?	206
Bacteria	Actinobacteria	Actinobacteria	Coriobacteridae	Coriobacteriales	Coriobacterineae	Coriobacteriaceae	?	207
Bacteria	Firmicutes	Clostridia	Clostridiales	Ruminococcaceae	?	?	?	208
Bacteria	Fusobacteria	Fusobacteria	Fusobacteriales	Fusobacteriaceae	Fusobacterium	?	?	210
Bacteria	Firmicutes	Clostridia	Clostridiales	Ruminococcaceae	?	?	?	211
Bacteria	Proteobacteria	Gammaproteobacteria	Enterobacteriales	Enterobacteriaceae	Morganella	?	?	212
Bacteria	Bacteroidetes	Bacteroidetes	Bacteroidales	Rikenellaceae	Alistipes	?	?	213
Bacteria	Proteobacteria	Alphaproteobacteria	Sphingomonadales	Sphingomonadaceae	Sphingomonas	?	?	214
Bacteria	Firmicutes	Clostridia	Clostridiales	Lachnospiraceae	Lachnospiraceae Incertae Sedis	?	?	215
Bacteria	Bacteroidetes	Bacteroidetes	Bacteroidales	Porphyromonadaceae	?	?	?	216
Bacteria	Bacteroidetes	Bacteroidetes	Bacteroidales	Porphyromonadaceae	?	?	?	217
Bacteria	Bacteroidetes	Bacteroidetes	Bacteroidales	?	?	?	?	218
Bacteria	Bacteroidetes	?	?	?	?	?	?	219
Bacteria	Firmicutes	Clostridia	Clostridiales	Lachnospiraceae	?	?	?	220
Bacteria	Firmicutes	Clostridia	Clostridiales	?	?	?	?	221
Bacteria	Proteobacteria	Alphaproteobacteria	Rhizobiales	Methylobacteriaceae	Methylobacterium	?	?	222
Bacteria	Firmicutes	Clostridia	Clostridiales	Lachnospiraceae	Lachnospiraceae Incertae Sedis	?	?	223
Bacteria	Firmicutes	Clostridia	Clostridiales	?	?	?	?	224
Bacteria	Firmicutes	Clostridia	Clostridiales	Ruminococcaceae	?	?	?	225
Bacteria	Firmicutes	Clostridia	Clostridiales	Lachnospiraceae	?	?	?	226
Bacteria	Proteobacteria	Deltaproteobacteria	Desulfovibrionales	?	?	?	?	227
Bacteria	Firmicutes	Clostridia	Clostridiales	Lachnospiraceae	?	?	?	228
Bacteria	Firmicutes	Clostridia	Clostridiales	Ruminococcaceae	Sporobacter	?	?	229
Bacteria	Proteobacteria	Gammaproteobacteria	Pseudomonadales	Moraxellaceae	Acinetobacter	?	?	230
Bacteria	Bacteroidetes	Sphingobacteria	Sphingobacteriales	Flexibacteraceae	Hymenobacter	?	?	231
Bacteria	Firmicutes	Clostridia	Clostridiales	Ruminococcaceae	?	?	?	232
Bacteria	Firmicutes	Erysipelotrichi	Erysipelotrichales	Erysipelotrichaceae	?	?	?	233
Bacteria	Proteobacteria	Alphaproteobacteria	?	?	?	?	?	234
Bacteria	Firmicutes	Clostridia	Clostridiales	Lachnospiraceae	?	?	?	235
Bacteria	Deferribacteres	Deferribacteres	Deferribacterales	Deferribacteraceae	Mucispirillum	?	?	236
Bacteria	Firmicutes	Clostridia	Clostridiales	Lachnospiraceae	?	?	?	237
Bacteria	Firmicutes	Clostridia	Clostridiales	Lachnospiraceae	Lachnospiraceae Incertae Sedis	?	?	238
Bacteria	Firmicutes	Erysipelotrichi	Erysipelotrichales	Erysipelotrichaceae	Erysipelotrichaceae Incertae Sedis	?	?	239
Bacteria	?	?	?	?	?	?	?	240
Bacteria	Proteobacteria	Alphaproteobacteria	Sphingomonadales	Sphingomonadaceae	Sphingomonas	?	?	241
Bacteria	Firmicutes	Clostridia	Clostridiales	Lachnospiraceae	?	?	?	242
Bacteria	Proteobacteria	Gammaproteobacteria	Pseudomonadales	Pseudomonadaceae	Pseudomonas	?	?	243
Bacteria	Firmicutes	Clostridia	Clostridiales	Lachnospiraceae	?	?	?	244
Bacteria	Firmicutes	Clostridia	Clostridiales	Lachnospiraceae	?	?	?	245
Bacteria	Proteobacteria	Gammaproteobacteria	Enterobacteriales	Enterobacteriaceae	Shigella	?	?	246
Bacteria	Firmicutes	Clostridia	Clostridiales	Lachnospiraceae	?	?	?	247
Bacteria	Firmicutes	Clostridia	Clostridiales	?	?	?	?	248
Bacteria	Firmicutes	Clostridia	Clostridiales	Lachnospiraceae	?	?	?	249
Bacteria	Firmicutes	Clostridia	Clostridiales	?	?	?	?	250
Bacteria	Firmicutes	Clostridia	Clostridiales	Lachnospiraceae	?	?	?	251
Bacteria	Firmicutes	Clostridia	Clostridiales	Lachnospiraceae	Bryantella	?	?	252
Bacteria	Bacteroidetes	Bacteroidetes	Bacteroidales	Porphyromonadaceae	?	?	?	253
Bacteria	Firmicutes	Clostridia	Clostridiales	Lachnospiraceae	?	?	?	254
Bacteria	Firmicutes	Clostridia	Clostridiales	Lachnospiraceae	?	?	?	255
Bacteria	Firmicutes	Clostridia	Clostridiales	Lachnospiraceae	?	?	?	256
Bacteria	Bacteroidetes	Bacteroidetes	Bacteroidales	Bacteroidaceae	Bacteroides	?	?	257
Bacteria	Firmicutes	Clostridia	Clostridiales	Ruminococcaceae	?	?	?	258
Bacteria	Bacteroidetes	Bacteroidetes	Bacteroidales	Bacteroidaceae	Bacteroides	?	?	259
Bacteria	Bacteroidetes	Bacteroidetes	Bacteroidales	Bacteroidaceae	Bacteroides	?	?	260
Bacteria	?	?	?	?	?	?	?	261
Bacteria	Firmicutes	?	?	?	?	?	?	262
Bacteria	Firmicutes	Clostridia	Clostridiales	Lachnospiraceae	?	?	?	263
Bacteria	Bacteroidetes	Bacteroidetes	Bacteroidales	?	?	?	?	265
Bacteria	Firmicutes	Clostridia	Clostridiales	Lachnospiraceae	?	?	?	266
Bacteria	Firmicutes	Clostridia	Clostridiales	Lachnospiraceae	?	?	?	267
Bacteria	Firmicutes	Clostridia	Clostridiales	Lachnospiraceae	Lachnospiraceae Incertae Sedis	?	?	268
Bacteria	Firmicutes	Clostridia	Clostridiales	Lachnospiraceae	?	?	?	269
Bacteria	Firmicutes	Clostridia	Clostridiales	Ruminococcaceae	?	?	?	270
Bacteria	Firmicutes	Clostridia	Clostridiales	Ruminococcaceae	Anaerotruncus	?	?	271
Bacteria	Proteobacteria	Gammaproteobacteria	Alteromonadales	Incertae sedis 7	Alishewanella	?	?	272
Bacteria	Firmicutes	Clostridia	Clostridiales	Ruminococcaceae	?	?	?	273
Bacteria	Firmicutes	Clostridia	Clostridiales	Ruminococcaceae	Ruminococcaceae Incertae Sedis	?	?	274
Bacteria	?	?	?	?	?	?	?	275
Bacteria	?	?	?	?	?	?	?	276
Bacteria	Firmicutes	Clostridia	Clostridiales	Ruminococcaceae	?	?	?	277
Bacteria	Firmicutes	Clostridia	Clostridiales	?	?	?	?	278
Bacteria	Bacteroidetes	Bacteroidetes	Bacteroidales	Porphyromonadaceae	Parabacteroides	?	?	279
Bacteria	Actinobacteria	Actinobacteria	Coriobacteridae	Coriobacteriales	Coriobacterineae	Coriobacteriaceae	?	280
Bacteria	Firmicutes	Clostridia	Clostridiales	Lachnospiraceae	?	?	?	281
Bacteria	Bacteroidetes	Flavobacteria	Flavobacteriales	?	?	?	?	282
Bacteria	Bacteroidetes	Bacteroidetes	Bacteroidales	?	?	?	?	283
Bacteria	Bacteroidetes	Flavobacteria	Flavobacteriales	Flavobacteriaceae	Chryseobacterium	?	?	284
Bacteria	Firmicutes	Clostridia	Clostridiales	Incertae Sedis XIII	Anaerovorax	?	?	285
Bacteria	Proteobacteria	Gammaproteobacteria	Pseudomonadales	Incertae sedis 6	Enhydrobacter	?	?	286
Bacteria	Bacteroidetes	Bacteroidetes	Bacteroidales	Porphyromonadaceae	?	?	?	288
Bacteria	Firmicutes	Clostridia	Clostridiales	?	?	?	?	289
Bacteria	Actinobacteria	Actinobacteria	Actinobacteridae	Actinomycetales	Corynebacterineae	Mycobacteriaceae	Mycobacterium	290
Bacteria	Bacteroidetes	Bacteroidetes	Bacteroidales	?	?	?	?	291
Bacteria	Proteobacteria	Deltaproteobacteria	Desulfovibrionales	?	?	?	?	292
Bacteria	Firmicutes	Clostridia	Clostridiales	Lachnospiraceae	?	?	?	293
Bacteria	Firmicutes	Clostridia	Clostridiales	?	?	?	?	294
Bacteria	Firmicutes	Clostridia	Clostridiales	Ruminococcaceae	?	?	?	295
Bacteria	Firmicutes	Clostridia	Clostridiales	Lachnospiraceae	?	?	?	296
Bacteria	Firmicutes	Clostridia	Clostridiales	?	?	?	?	297
Bacteria	Firmicutes	Clostridia	Clostridiales	Ruminococcaceae	?	?	?	298
Bacteria	Firmicutes	Clostridia	Clostridiales	?	?	?	?	299
Bacteria	Bacteroidetes	Bacteroidetes	Bacteroidales	Prevotellaceae	Prevotella	?	?	300
Bacteria	?	?	?	?	?	?	?	301
Bacteria	Bacteroidetes	Bacteroidetes	Bacteroidales	Rikenellaceae	Alistipes	?	?	302
Bacteria	Firmicutes	Clostridia	Clostridiales	Ruminococcaceae	Ruminococcaceae Incertae Sedis	?	?	303
Bacteria	TM7	TM7_genera_incertae_sedis	?	?	?	?	?	304
Bacteria	Firmicutes	Clostridia	Clostridiales	Lachnospiraceae	?	?	?	305
Bacteria	Firmicutes	Clostridia	Clostridiales	Lachnospiraceae	?	?	?	306
Bacteria	Bacteroidetes	Bacteroidetes	Bacteroidales	Porphyromonadaceae	?	?	?	307
Bacteria	Firmicutes	Clostridia	Clostridiales	Lachnospiraceae	Lachnospiraceae Incertae Sedis	?	?	308
Bacteria	Firmicutes	Clostridia	Clostridiales	Lachnospiraceae	Lachnospiraceae Incertae Sedis	?	?	309
Bacteria	Firmicutes	Clostridia	Clostridiales	Ruminococcaceae	?	?	?	310
Bacteria	Bacteroidetes	Bacteroidetes	Bacteroidales	Porphyromonadaceae	?	?	?	311
Bacteria	Bacteroidetes	Bacteroidetes	Bacteroidales	Porphyromonadaceae	?	?	?	312
Bacteria	Proteobacteria	?	?	?	?	?	?	313
Bacteria	Bacteroidetes	Bacteroidetes	Bacteroidales	Porphyromonadaceae	Parabacteroides	?	?	314
Bacteria	Tenericutes	Mollicutes	Anaeroplasmatales	Anaeroplasmataceae	Anaeroplasma	?	?	315
Bacteria	?	?	?	?	?	?	?	316
Bacteria	Firmicutes	?	?	?	?	?	?	317
Bacteria	Firmicutes	Bacilli	Lactobacillales	?	?	?	?	318
Bacteria	Bacteroidetes	Bacteroidetes	Bacteroidales	Porphyromonadaceae	?	?	?	319
Bacteria	Firmicutes	Clostridia	Clostridiales	Ruminococcaceae	Ruminococcaceae Incertae Sedis	?	?	320
Bacteria	Firmicutes	Clostridia	Clostridiales	Lachnospiraceae	?	?	?	321
Bacteria	Bacteroidetes	Bacteroidetes	Bacteroidales	Porphyromonadaceae	?	?	?	322
Bacteria	Firmicutes	Clostridia	Clostridiales	Lachnospiraceae	Lachnospiraceae Incertae Sedis	?	?	323
Bacteria	Firmicutes	Clostridia	Clostridiales	Lachnospiraceae	?	?	?	324
Bacteria	Firmicutes	Clostridia	Clostridiales	Lachnospiraceae	?	?	?	325
Bacteria	Firmicutes	Clostridia	Clostridiales	Ruminococcaceae	?	?	?	326
Bacteria	Firmicutes	Clostridia	Clostridiales	Lachnospiraceae	Lachnospiraceae Incertae Sedis	?	?	328
Bacteria	Firmicutes	Clostridia	Clostridiales	Lachnospiraceae	?	?	?	329
Bacteria	Firmicutes	Clostridia	Clostridiales	Lachnospiraceae	Lachnospira	?	?	330
Bacteria	Firmicutes	Clostridia	Clostridiales	Lachnospiraceae	?	?	?	331
Bacteria	Bacteroidetes	Bacteroidetes	Bacteroidales	Bacteroidaceae	Bacteroides	?	?	332
Bacteria	Firmicutes	Clostridia	Clostridiales	Ruminococcaceae	?	?	?	333
Bacteria	Firmicutes	Bacilli	Lactobacillales	Lactobacillaceae	Lactobacillus	?	?	334
Bacteria	Firmicutes	Clostridia	Clostridiales	Lachnospiraceae	?	?	?	335
Bacteria	Firmicutes	Bacilli	Lactobacillales	Leuconostocaceae	Leuconostoc	?	?	337
Bacteria	Firmicutes	Clostridia	Clostridiales	Lachnospiraceae	?	?	?	339
Bacteria	Proteobacteria	Deltaproteobacteria	Desulfovibrionales	Desulfovibrionaceae	?	?	?	340
Bacteria	Bacteroidetes	Bacteroidetes	Bacteroidales	Porphyromonadaceae	?	?	?	341
Bacteria	Firmicutes	Clostridia	Clostridiales	Lachnospiraceae	?	?	?	342
Bacteria	Firmicutes	Clostridia	Clostridiales	Lachnospiraceae	?	?	?	343
Bacteria	?	?	?	?	?	?	?	344
Bacteria	Proteobacteria	Gammaproteobacteria	Enterobacteriales	Enterobacteriaceae	Yersinia	?	?	345
Bacteria	Firmicutes	Erysipelotrichi	Erysipelotrichales	Erysipelotrichaceae	?	?	?	346
Bacteria	Bacteroidetes	Bacteroidetes	Bacteroidales	Porphyromonadaceae	?	?	?	347
Bacteria	Bacteroidetes	Bacteroidetes	Bacteroidales	Porphyromonadaceae	Parabacteroides	?	?	348
Bacteria	Bacteroidetes	Bacteroidetes	Bacteroidales	Porphyromonadaceae	?	?	?	349
Bacteria	Firmicutes	Clostridia	Clostridiales	Ruminococcaceae	?	?	?	350
Bacteria	Firmicutes	Clostridia	Clostridiales	Ruminococcaceae	?	?	?	351
Bacteria	Firmicutes	Clostridia	Clostridiales	Lachnospiraceae	Lachnospiraceae Incertae Sedis	?	?	352
Bacteria	Firmicutes	Clostridia	Clostridiales	Incertae Sedis XIII	Anaerovorax	?	?	354
Bacteria	Firmicutes	Clostridia	Clostridiales	Lachnospiraceae	Lachnospiraceae Incertae Sedis	?	?	355
Bacteria	Firmicutes	Bacilli	Lactobacillales	Lactobacillaceae	Lactobacillus	?	?	356
Bacteria	Bacteroidetes	Bacteroidetes	Bacteroidales	Porphyromonadaceae	Tannerella	?	?	357
Bacteria	Bacteroidetes	Bacteroidetes	Bacteroidales	Rikenellaceae	Alistipes	?	?	358
Bacteria	Firmicutes	Clostridia	Clostridiales	?	?	?	?	359
Bacteria	Firmicutes	Clostridia	Clostridiales	?	?	?	?	360
Bacteria	Firmicutes	Clostridia	Clostridiales	?	?	?	?	361
Bacteria	Firmicutes	?	?	?	?	?	?	362
Bacteria	Verrucomicrobia	Verrucomicrobiae	Verrucomicrobiales	Verrucomicrobiaceae	Akkermansia	?	?	363
Bacteria	Firmicutes	Clostridia	Clostridiales	Lachnospiraceae	?	?	?	365
Bacteria	Bacteroidetes	Bacteroidetes	Bacteroidales	Porphyromonadaceae	?	?	?	366
Bacteria	Bacteroidetes	Bacteroidetes	Bacteroidales	Porphyromonadaceae	Parabacteroides	?	?	367
Bacteria	Bacteroidetes	Bacteroidetes	Bacteroidales	Rikenellaceae	Alistipes	?	?	368
Bacteria	Firmicutes	Clostridia	Clostridiales	Lachnospiraceae	?	?	?	369
Bacteria	Firmicutes	Clostridia	Clostridiales	Lachnospiraceae	?	?	?	370
Bacteria	Bacteroidetes	Bacteroidetes	Bacteroidales	Porphyromonadaceae	?	?	?	371
Bacteria	Bacteroidetes	Bacteroidetes	Bacteroidales	Porphyromonadaceae	?	?	?	372
Bacteria	Bacteroidetes	Bacteroidetes	Bacteroidales	Rikenellaceae	Alistipes	?	?	373
Bacteria	Bacteroidetes	Bacteroidetes	Bacteroidales	?	?	?	?	374
Bacteria	Bacteroidetes	Bacteroidetes	Bacteroidales	Porphyromonadaceae	?	?	?	375
Bacteria	Bacteroidetes	Bacteroidetes	Bacteroidales	Rikenellaceae	Alistipes	?	?	377
Bacteria	Firmicutes	Clostridia	Clostridiales	Lachnospiraceae	Lachnospiraceae Incertae Sedis	?	?	378
Bacteria	Bacteroidetes	Bacteroidetes	Bacteroidales	Porphyromonadaceae	?	?	?	379
Bacteria	Firmicutes	Clostridia	Clostridiales	Ruminococcaceae	?	?	?	380
Bacteria	Actinobacteria	Actinobacteria	Coriobacteridae	Coriobacteriales	Coriobacterineae	Coriobacteriaceae	?	381
Bacteria	Actinobacteria	Actinobacteria	Coriobacteridae	Coriobacteriales	Coriobacterineae	Coriobacteriaceae	?	382
Bacteria	Firmicutes	Clostridia	Clostridiales	Lachnospiraceae	?	?	?	383
Bacteria	Firmicutes	Clostridia	Clostridiales	?	?	?	?	384
Bacteria	Bacteroidetes	Bacteroidetes	Bacteroidales	Bacteroidaceae	Bacteroides	?	?	385
Bacteria	Firmicutes	Clostridia	Clostridiales	Incertae Sedis XIII	Anaerovorax	?	?	387
Bacteria	Firmicutes	Clostridia	Clostridiales	Lachnospiraceae	?	?	?	388
Bacteria	Firmicutes	Clostridia	Clostridiales	?	?	?	?	389
Bacteria	Firmicutes	Clostridia	Clostridiales	Ruminococcaceae	?	?	?	390
Bacteria	Bacteroidetes	Bacteroidetes	Bacteroidales	Porphyromonadaceae	Tannerella	?	?	391
Bacteria	Firmicutes	Clostridia	Clostridiales	Lachnospiraceae	?	?	?	392
Bacteria	Firmicutes	Clostridia	Clostridiales	?	?	?	?	394
Bacteria	Firmicutes	Clostridia	Clostridiales	Lachnospiraceae	?	?	?	395
Bacteria	Firmicutes	Clostridia	Clostridiales	Lachnospiraceae	?	?	?	396
Bacteria	Firmicutes	Clostridia	Clostridiales	Lachnospiraceae	?	?	?	397
Bacteria	Firmicutes	Clostridia	Clostridiales	Lachnospiraceae	?	?	?	398
Bacteria	Proteobacteria	Alphaproteobacteria	?	?	?	?	?	399
Bacteria	Proteobacteria	Betaproteobacteria	?	?	?	?	?	400
Bacteria	Firmicutes	Clostridia	Clostridiales	?	?	?	?	401
Bacteria	Bacteroidetes	Bacteroidetes	Bacteroidales	Bacteroidaceae	Bacteroides	?	?	402
Bacteria	Firmicutes	Clostridia	Clostridiales	Lachnospiraceae	?	?	?	403
Bacteria	Firmicutes	Clostridia	Clostridiales	Lachnospiraceae	?	?	?	405
Bacteria	Firmicutes	Clostridia	Clostridiales	?	?	?	?	406
Bacteria	Firmicutes	Erysipelotrichi	Erysipelotrichales	Erysipelotrichaceae	?	?	?	407
Bacteria	Firmicutes	Clostridia	Clostridiales	Lachnospiraceae	?	?	?	408
Bacteria	Proteobacteria	Gammaproteobacteria	?	?	?	?	?	409
Bacteria	Firmicutes	Clostridia	Clostridiales	Lachnospiraceae	?	?	?	410
Bacteria	Firmicutes	Clostridia	Clostridiales	Lachnospiraceae	?	?	?	411
Bacteria	Bacteroidetes	Bacteroidetes	Bacteroidales	Porphyromonadaceae	?	?	?	412
Bacteria	Firmicutes	Clostridia	Clostridiales	Lachnospiraceae	?	?	?	413
Bacteria	?	?	?	?	?	?	?	414
Bacteria	Bacteroidetes	Bacteroidetes	Bacteroidales	Porphyromonadaceae	Tannerella	?	?	415
Bacteria	Firmicutes	Clostridia	Clostridiales	Ruminococcaceae	?	?	?	416
Bacteria	Firmicutes	Clostridia	Clostridiales	Lachnospiraceae	?	?	?	417
Bacteria	Proteobacteria	Deltaproteobacteria	Myxococcales	Sorangineae	Polyangiaceae	?	?	418
Bacteria	Firmicutes	Clostridia	Clostridiales	Lachnospiraceae	Lachnospiraceae Incertae Sedis	?	?	419
Bacteria	Firmicutes	Clostridia	Clostridiales	Lachnospiraceae	Lachnospiraceae Incertae Sedis	?	?	420
Bacteria	Firmicutes	Clostridia	Clostridiales	Lachnospiraceae	Lachnospiraceae Incertae Sedis	?	?	421
Bacteria	Bacteroidetes	Bacteroidetes	Bacteroidales	?	?	?	?	422
Bacteria	Bacteroidetes	Bacteroidetes	Bacteroidales	Porphyromonadaceae	?	?	?	423
Bacteria	Firmicutes	Clostridia	Clostridiales	Lachnospiraceae	Lachnospiraceae Incertae Sedis	?	?	424
Bacteria	Firmicutes	Clostridia	Clostridiales	Lachnospiraceae	?	?	?	425
Bacteria	Firmicutes	Clostridia	Clostridiales	Lachnospiraceae	?	?	?	426
Bacteria	Bacteroidetes	Bacteroidetes	Bacteroidales	?	?	?	?	427
Bacteria	Cyanobacteria	Cyanobacteria	Chloroplast	Streptophyta	?	?	?	428
Bacteria	Bacteroidetes	Bacteroidetes	Bacteroidales	Bacteroidaceae	Bacteroides	?	?	429
Bacteria	Bacteroidetes	Bacteroidetes	Bacteroidales	Porphyromonadaceae	Parabacteroides	?	?	430
Bacteria	Bacteroidetes	Bacteroidetes	Bacteroidales	Porphyromonadaceae	?	?	?	431
Bacteria	Firmicutes	Clostridia	Clostridiales	Lachnospiraceae	?	?	?	432
Bacteria	?	?	?	?	?	?	?	433
Bacteria	Firmicutes	Clostridia	Clostridiales	Lachnospiraceae	?	?	?	434
Bacteria	Firmicutes	Clostridia	Clostridiales	Ruminococcaceae	?	?	?	435
Bacteria	Firmicutes	Clostridia	Clostridiales	Lachnospiraceae	?	?	?	436
Bacteria	Firmicutes	Clostridia	Clostridiales	Lachnospiraceae	?	?	?	437
Bacteria	Bacteroidetes	Bacteroidetes	Bacteroidales	?	?	?	?	438
Bacteria	Proteobacteria	Gammaproteobacteria	Xanthomonadales	Xanthomonadaceae	Stenotrophomonas	?	?	439
Bacteria	Firmicutes	Clostridia	Clostridiales	Lachnospiraceae	?	?	?	440
Bacteria	Firmicutes	Clostridia	Clostridiales	Lachnospiraceae	?	?	?	441
Bacteria	Bacteroidetes	Bacteroidetes	Bacteroidales	Bacteroidaceae	Bacteroides	?	?	442
Bacteria	Bacteroidetes	Bacteroidetes	Bacteroidales	Porphyromonadaceae	?	?	?	443
Bacteria	Firmicutes	Bacilli	Lactobacillales	Streptococcaceae	Lactococcus	?	?	444
Bacteria	Firmicutes	Clostridia	Clostridiales	Ruminococcaceae	?	?	?	445
Bacteria	Bacteroidetes	Bacteroidetes	Bacteroidales	Porphyromonadaceae	?	?	?	446
Bacteria	Bacteroidetes	Bacteroidetes	Bacteroidales	Porphyromonadaceae	Parabacteroides	?	?	447
Bacteria	Firmicutes	Clostridia	Clostridiales	?	?	?	?	449
Bacteria	Firmicutes	?	?	?	?	?	?	450
Bacteria	Firmicutes	Clostridia	Clostridiales	Ruminococcaceae	?	?	?	451
Bacteria	Firmicutes	Clostridia	Clostridiales	Lachnospiraceae	?	?	?	452
Bacteria	Firmicutes	Clostridia	Clostridiales	Ruminococcaceae	?	?	?	453
Bacteria	Tenericutes	Mollicutes	Anaeroplasmatales	Anaeroplasmataceae	Anaeroplasma	?	?	454
Bacteria	Tenericutes	Mollicutes	Anaeroplasmatales	Anaeroplasmataceae	Anaeroplasma	?	?	455
Bacteria	Firmicutes	Clostridia	Clostridiales	Ruminococcaceae	?	?	?	456
Bacteria	Bacteroidetes	Bacteroidetes	Bacteroidales	Porphyromonadaceae	?	?	?	457
Bacteria	Firmicutes	Clostridia	Clostridiales	Lachnospiraceae	?	?	?	458
Bacteria	Actinobacteria	Actinobacteria	Coriobacteridae	Coriobacteriales	Coriobacterineae	Coriobacteriaceae	?	459
Bacteria	Bacteroidetes	Bacteroidetes	Bacteroidales	?	?	?	?	460
Bacteria	Proteobacteria	Betaproteobacteria	?	?	?	?	?	462
Bacteria	TM7	TM7_genera_incertae_sedis	?	?	?	?	?	463
Bacteria	Bacteroidetes	Bacteroidetes	Bacteroidales	Porphyromonadaceae	Parabacteroides	?	?	464
Bacteria	Firmicutes	Clostridia	Clostridiales	Lachnospiraceae	?	?	?	465
Bacteria	?	?	?	?	?	?	?	466
Bacteria	Firmicutes	Clostridia	Clostridiales	Lachnospiraceae	?	?	?	468
Bacteria	Firmicutes	Clostridia	Clostridiales	Lachnospiraceae	?	?	?	469
Bacteria	Bacteroidetes	Bacteroidetes	Bacteroidales	Porphyromonadaceae	Tannerella	?	?	470
Bacteria	Firmicutes	Clostridia	Clostridiales	Lachnospiraceae	Lachnospiraceae Incertae Sedis	?	?	471
Bacteria	Firmicutes	Clostridia	Clostridiales	Lachnospiraceae	?	?	?	472
Bacteria	Firmicutes	Clostridia	Clostridiales	Ruminococcaceae	?	?	?	473
Bacteria	Firmicutes	Clostridia	Clostridiales	?	?	?	?	475
Bacteria	Firmicutes	Erysipelotrichi	Erysipelotrichales	Erysipelotrichaceae	?	?	?	476
Bacteria	Firmicutes	Clostridia	Clostridiales	Lachnospiraceae	Lachnospiraceae Incertae Sedis	?	?	477
Bacteria	?	?	?	?	?	?	?	478
Bacteria	Bacteroidetes	Bacteroidetes	Bacteroidales	Porphyromonadaceae	Parabacteroides	?	?	480
Bacteria	Bacteroidetes	Bacteroidetes	Bacteroidales	Porphyromonadaceae	?	?	?	481
Bacteria	Firmicutes	Clostridia	Clostridiales	?	?	?	?	482
Bacteria	Firmicutes	Clostridia	Clostridiales	Ruminococcaceae	?	?	?	483
Bacteria	Firmicutes	Clostridia	Clostridiales	Lachnospiraceae	Lachnospiraceae Incertae Sedis	?	?	484
Bacteria	Bacteroidetes	Bacteroidetes	Bacteroidales	Porphyromonadaceae	?	?	?	486
Bacteria	Proteobacteria	Alphaproteobacteria	Rhodobacterales	Rhodobacteraceae	Amaricoccus	?	?	487
Bacteria	Actinobacteria	Actinobacteria	Coriobacteridae	Coriobacteriales	Coriobacterineae	Coriobacteriaceae	Eggerthella	488
Bacteria	Bacteroidetes	Bacteroidetes	Bacteroidales	Porphyromonadaceae	?	?	?	489
Bacteria	Bacteroidetes	?	?	?	?	?	?	490
Bacteria	Bacteroidetes	Bacteroidetes	Bacteroidales	Porphyromonadaceae	?	?	?	491
Bacteria	Firmicutes	Clostridia	Clostridiales	Lachnospiraceae	Lachnospiraceae Incertae Sedis	?	?	492
Bacteria	Firmicutes	Clostridia	Clostridiales	?	?	?	?	493
Bacteria	Bacteroidetes	Bacteroidetes	Bacteroidales	Bacteroidaceae	Bacteroides	?	?	496
Bacteria	Firmicutes	Clostridia	Clostridiales	?	?	?	?	497
Bacteria	Proteobacteria	Gammaproteobacteria	?	?	?	?	?	498
Bacteria	Firmicutes	Clostridia	Clostridiales	Ruminococcaceae	?	?	?	499
Bacteria	Bacteroidetes	Bacteroidetes	Bacteroidales	Porphyromonadaceae	?	?	?	500
Bacteria	Firmicutes	Clostridia	Clostridiales	?	?	?	?	501
Bacteria	Firmicutes	Clostridia	Clostridiales	Lachnospiraceae	Lachnospiraceae Incertae Sedis	?	?	502
Bacteria	Firmicutes	Clostridia	Clostridiales	Lachnospiraceae	?	?	?	504
Bacteria	Firmicutes	Clostridia	Clostridiales	Lachnospiraceae	?	?	?	506
Bacteria	Bacteroidetes	Bacteroidetes	Bacteroidales	Porphyromonadaceae	Parabacteroides	?	?	507
Bacteria	Bacteroidetes	Bacteroidetes	Bacteroidales	Porphyromonadaceae	?	?	?	508
Bacteria	Firmicutes	Clostridia	Clostridiales	Lachnospiraceae	?	?	?	509
Bacteria	Bacteroidetes	Bacteroidetes	Bacteroidales	Rikenellaceae	Rikenella	?	?	510
Bacteria	Bacteroidetes	Bacteroidetes	Bacteroidales	Bacteroidaceae	Bacteroides	?	?	511
Bacteria	Firmicutes	Clostridia	Clostridiales	Lachnospiraceae	?	?	?	512
Bacteria	Proteobacteria	Deltaproteobacteria	Desulfovibrionales	?	?	?	?	513
Bacteria	?	?	?	?	?	?	?	514
Bacteria	Bacteroidetes	Bacteroidetes	Bacteroidales	Rikenellaceae	Alistipes	?	?	515
Bacteria	Firmicutes	Clostridia	Clostridiales	Lachnospiraceae	?	?	?	516
Bacteria	Firmicutes	Clostridia	Clostridiales	Ruminococcaceae	Ruminococcaceae Incertae Sedis	?	?	517
Bacteria	Bacteroidetes	Bacteroidetes	Bacteroidales	Bacteroidaceae	Bacteroides	?	?	518
Bacteria	?	?	?	?	?	?	?	519
Bacteria	Firmicutes	Clostridia	Clostridiales	Lachnospiraceae	Lachnospiraceae Incertae Sedis	?	?	520
Bacteria	Firmicutes	Clostridia	Clostridiales	Lachnospiraceae	Lachnospiraceae Incertae Sedis	?	?	521
Bacteria	Firmicutes	Clostridia	Clostridiales	Ruminococcaceae	?	?	?	522
Bacteria	Firmicutes	Clostridia	Clostridiales	Lachnospiraceae	?	?	?	523
Bacteria	Firmicutes	Clostridia	Clostridiales	?	?	?	?	524
Bacteria	Bacteroidetes	Bacteroidetes	Bacteroidales	?	?	?	?	525
Bacteria	Bacteroidetes	Bacteroidetes	Bacteroidales	Rikenellaceae	Alistipes	?	?	526
Bacteria	Bacteroidetes	Bacteroidetes	Bacteroidales	Porphyromonadaceae	?	?	?	527
Bacteria	Firmicutes	Clostridia	Clostridiales	Lachnospiraceae	?	?	?	528
Bacteria	Actinobacteria	Actinobacteria	Actinobacteridae	Actinomycetales	Micrococcineae	Micrococcaceae	Kocuria	529
Bacteria	Firmicutes	Clostridia	Clostridiales	Lachnospiraceae	?	?	?	530
Bacteria	?	?	?	?	?	?	?	531
Bacteria	Proteobacteria	Deltaproteobacteria	Desulfovibrionales	Desulfovibrionaceae	Desulfovibrio	?	?	532
Bacteria	Bacteroidetes	Bacteroidetes	Bacteroidales	Bacteroidaceae	Bacteroides	?	?	533
Bacteria	Firmicutes	Clostridia	Clostridiales	Ruminococcaceae	?	?	?	534
Bacteria	Firmicutes	Clostridia	Clostridiales	Lachnospiraceae	?	?	?	535
Bacteria	Firmicutes	Clostridia	Clostridiales	?	?	?	?	536
Bacteria	Firmicutes	Clostridia	Clostridiales	Lachnospiraceae	Lachnospiraceae Incertae Sedis	?	?	537
Bacteria	?	?	?	?	?	?	?	538
Bacteria	Firmicutes	Clostridia	Clostridiales	Lachnospiraceae	?	?	?	539
Bacteria	Proteobacteria	Gammaproteobacteria	Enterobacteriales	Enterobacteriaceae	Proteus	?	?	540
Bacteria	Firmicutes	Clostridia	Clostridiales	Ruminococcaceae	?	?	?	541
Bacteria	Bacteroidetes	Bacteroidetes	Bacteroidales	Porphyromonadaceae	?	?	?	542
Bacteria	Firmicutes	Clostridia	Clostridiales	Ruminococcaceae	?	?	?	543
Bacteria	Firmicutes	Clostridia	Clostridiales	Lachnospiraceae	Lachnospiraceae Incertae Sedis	?	?	544
Bacteria	Firmicutes	Clostridia	Clostridiales	Ruminococcaceae	?	?	?	545
Bacteria	Firmicutes	Clostridia	Clostridiales	Ruminococcaceae	?	?	?	546
Bacteria	Firmicutes	Clostridia	Clostridiales	Lachnospiraceae	?	?	?	547
Bacteria	Bacteroidetes	Bacteroidetes	Bacteroidales	Porphyromonadaceae	?	?	?	549
Bacteria	Firmicutes	Clostridia	Clostridiales	Ruminococcaceae	Anaerotruncus	?	?	550
Bacteria	Bacteroidetes	Bacteroidetes	Bacteroidales	Porphyromonadaceae	?	?	?	551
Bacteria	Bacteroidetes	Bacteroidetes	Bacteroidales	?	?	?	?	552
Bacteria	Firmicutes	Clostridia	Clostridiales	Ruminococcaceae	Papillibacter	?	?	553
Bacteria	Firmicutes	Clostridia	Clostridiales	Lachnospiraceae	?	?	?	555
Bacteria	Bacteroidetes	Bacteroidetes	Bacteroidales	Rikenellaceae	Alistipes	?	?	557
Bacteria	Firmicutes	Clostridia	Clostridiales	Lachnospiraceae	?	?	?	558
Bacteria	Firmicutes	Clostridia	Clostridiales	Lachnospiraceae	Lachnospiraceae Incertae Sedis	?	?	559
Bacteria	Firmicutes	Clostridia	Clostridiales	Lachnospiraceae	?	?	?	560
Bacteria	Firmicutes	Clostridia	Clostridiales	Ruminococcaceae	?	?	?	561
Bacteria	Firmicutes	Clostridia	Clostridiales	?	?	?	?	562
Bacteria	Firmicutes	Clostridia	Clostridiales	Lachnospiraceae	Lachnospiraceae Incertae Sedis	?	?	563
Bacteria	Bacteroidetes	Sphingobacteria	Sphingobacteriales	Sphingobacteriaceae	Pedobacter	?	?	564
Bacteria	Bacteroidetes	Bacteroidetes	Bacteroidales	Bacteroidaceae	Bacteroides	?	?	565
Bacteria	Firmicutes	Clostridia	Clostridiales	Lachnospiraceae	?	?	?	566
Bacteria	Bacteroidetes	Bacteroidetes	Bacteroidales	?	?	?	?	567
Bacteria	Firmicutes	Clostridia	Clostridiales	?	?	?	?	568
Bacteria	Firmicutes	Clostridia	Clostridiales	Lachnospiraceae	?	?	?	570
Bacteria	Proteobacteria	Betaproteobacteria	Burkholderiales	Burkholderiaceae	Cupriavidus	?	?	571
Bacteria	Proteobacteria	Alphaproteobacteria	Rhodobacterales	Rhodobacteraceae	Rhodobacter	?	?	573
Bacteria	Firmicutes	Clostridia	Clostridiales	Lachnospiraceae	Lachnospiraceae Incertae Sedis	?	?	574
Bacteria	Firmicutes	Clostridia	Clostridiales	Ruminococcaceae	?	?	?	577
Bacteria	Firmicutes	Erysipelotrichi	Erysipelotrichales	Erysipelotrichaceae	Erysipelotrichaceae Incertae Sedis	?	?	578
Bacteria	Bacteroidetes	Bacteroidetes	Bacteroidales	Porphyromonadaceae	?	?	?	579
Bacteria	Firmicutes	Clostridia	Clostridiales	Ruminococcaceae	?	?	?	580
Bacteria	Firmicutes	Clostridia	Clostridiales	Lachnospiraceae	?	?	?	581
Bacteria	Bacteroidetes	Bacteroidetes	Bacteroidales	Porphyromonadaceae	?	?	?	582
Bacteria	Firmicutes	Clostridia	Clostridiales	Lachnospiraceae	?	?	?	583
Bacteria	Firmicutes	Clostridia	Clostridiales	Lachnospiraceae	Lachnospiraceae Incertae Sedis	?	?	584
Bacteria	Firmicutes	Clostridia	Clostridiales	?	?	?	?	585
Bacteria	?	?	?	?	?	?	?	586
Bacteria	Bacteroidetes	Bacteroidetes	Bacteroidales	Bacteroidaceae	Bacteroides	?	?	587
Bacteria	Bacteroidetes	Sphingobacteria	Sphingobacteriales	Flexibacteraceae	?	?	?	588
Bacteria	Firmicutes	Clostridia	Clostridiales	Ruminococcaceae	?	?	?	589
Bacteria	Firmicutes	Clostridia	Clostridiales	Lachnospiraceae	?	?	?	590
Bacteria	Firmicutes	Clostridia	Clostridiales	Lachnospiraceae	?	?	?	591
Bacteria	Firmicutes	Clostridia	Clostridiales	Lachnospiraceae	?	?	?	592
Bacteria	Firmicutes	Clostridia	Clostridiales	Ruminococcaceae	Ruminococcaceae Incertae Sedis	?	?	593
Bacteria	Firmicutes	Clostridia	Clostridiales	Lachnospiraceae	Roseburia	?	?	595
Bacteria	Bacteroidetes	Bacteroidetes	Bacteroidales	Porphyromonadaceae	?	?	?	596
Bacteria	Firmicutes	Bacilli	Lactobacillales	Lactobacillaceae	Lactobacillus	?	?	597
Bacteria	Firmicutes	Clostridia	Clostridiales	Lachnospiraceae	?	?	?	598
Bacteria	Firmicutes	Clostridia	Clostridiales	Lachnospiraceae	Lachnospiraceae Incertae Sedis	?	?	599
Bacteria	Bacteroidetes	?	?	?	?	?	?	601
Bacteria	Firmicutes	Clostridia	Clostridiales	?	?	?	?	602
Bacteria	Firmicutes	Clostridia	Clostridiales	Lachnospiraceae	Lachnospiraceae Incertae Sedis	?	?	603
Bacteria	Firmicutes	Clostridia	Clostridiales	Lachnospiraceae	?	?	?	605
Bacteria	Firmicutes	Clostridia	Clostridiales	Lachnospiraceae	?	?	?	606
Bacteria	Firmicutes	Clostridia	Clostridiales	Lachnospiraceae	?	?	?	607
Bacteria	Firmicutes	Clostridia	Clostridiales	Lachnospiraceae	?	?	?	608
Bacteria	Proteobacteria	Gammaproteobacteria	Enterobacteriales	Enterobacteriaceae	Shigella	?	?	609
Bacteria	Firmicutes	Clostridia	Clostridiales	Lachnospiraceae	?	?	?	610
Bacteria	Bacteroidetes	Bacteroidetes	Bacteroidales	Porphyromonadaceae	?	?	?	611
Bacteria	Firmicutes	Erysipelotrichi	Erysipelotrichales	Erysipelotrichaceae	?	?	?	612
Bacteria	Firmicutes	Clostridia	Clostridiales	Lachnospiraceae	Lachnospiraceae Incertae Sedis	?	?	613
Bacteria	Firmicutes	Clostridia	Clostridiales	Ruminococcaceae	?	?	?	614
Bacteria	Firmicutes	Clostridia	Clostridiales	Lachnospiraceae	?	?	?	615
Bacteria	Firmicutes	Clostridia	Clostridiales	Ruminococcaceae	?	?	?	617
Bacteria	Firmicutes	Clostridia	Clostridiales	Ruminococcaceae	?	?	?	618
Bacteria	Proteobacteria	Betaproteobacteria	?	?	?	?	?	619
Bacteria	Bacteroidetes	Bacteroidetes	Bacteroidales	Porphyromonadaceae	?	?	?	620
Bacteria	Firmicutes	Clostridia	Clostridiales	Lachnospiraceae	?	?	?	621
Bacteria	Firmicutes	Clostridia	Clostridiales	Lachnospiraceae	?	?	?	622
Bacteria	Bacteroidetes	Bacteroidetes	Bacteroidales	Porphyromonadaceae	Parabacteroides	?	?	623
Bacteria	Bacteroidetes	Bacteroidetes	Bacteroidales	?	?	?	?	624
Bacteria	Firmicutes	?	?	?	?	?	?	625
Bacteria	Firmicutes	Clostridia	Clostridiales	Ruminococcaceae	?	?	?	627
Bacteria	Bacteroidetes	Bacteroidetes	Bacteroidales	Bacteroidaceae	Bacteroides	?	?	628
Bacteria	Firmicutes	Clostridia	Clostridiales	Ruminococcaceae	Sporobacter	?	?	629
Bacteria	Firmicutes	Clostridia	Clostridiales	Lachnospiraceae	?	?	?	631
Bacteria	Firmicutes	Clostridia	Clostridiales	Lachnospiraceae	?	?	?	632
Bacteria	Firmicutes	Clostridia	Clostridiales	Lachnospiraceae	?	?	?	633
Bacteria	?	?	?	?	?	?	?	634
Bacteria	Actinobacteria	Actinobacteria	Coriobacteridae	Coriobacteriales	Coriobacterineae	Coriobacteriaceae	Eggerthella	635
Bacteria	Bacteroidetes	Bacteroidetes	Bacteroidales	?	?	?	?	636
Bacteria	Proteobacteria	Deltaproteobacteria	Desulfovibrionales	?	?	?	?	637
Bacteria	Firmicutes	Clostridia	Clostridiales	Lachnospiraceae	Lachnospiraceae Incertae Sedis	?	?	638
Bacteria	Firmicutes	Erysipelotrichi	Erysipelotrichales	Erysipelotrichaceae	Erysipelotrichaceae Incertae Sedis	?	?	639
Bacteria	Bacteroidetes	Bacteroidetes	Bacteroidales	?	?	?	?	640
Bacteria	Firmicutes	Clostridia	Clostridiales	Lachnospiraceae	?	?	?	642
